# Supplementary material for: Detection and validation of common noctule bats (Nyctalus noctula) with a pulse radar and acoustic monitoring in the proximity of an onshore wind turbine
Source: PLoS One. 2024 Jun 12;19(6):e0299153. doi: 10.1371/journal.pone.0299153 (PMC11168679; doi:10.1371/journal.pone.0299153)
Supplement: S1 Table — (XLSX) [file pone.0299153.s001.xlsx]

## Sheet: S1 Table
S1 Table. Results of preliminary study of echo intensity
N	Sphere diameter, mm	Sphere height, m	Sphere distance, m	Antenna height, m	CSF height, m	Simulated received power, dBm	Minimum simulated received power, dBm	Maximum simulated received power, dBm	Gain knob position	Sample size	Median intensity level	Mean intensity level ± SD	Mode intensity level	Minimum intensity level	Maximum intensity level
1	150	4.5 ± 0.5	369.0 + 3.0	1.995	2	-79.7562	-80.3154	-79.1887	69	55	17	17.5 ± 1.3	17	15	21
2	100	4.5± 0.5	369.0 + 3.0	1.995	2	-83.0331	-83.5923	-82.4656	69	53	11	10.7 ± 3.0	14	5	15
3	80	4.5± 0.5	369.0 + 3.0	1.995	2	-85.8124	-86.3717	-85.2449	69	54	7	6.8 ± 2.1	8	1	13
4	40	4.5± 0.5	369.0 + 3.0	1.995	2	-91.5897	-92.1489	-91.0222	69	55	1	1.6 ± 1.2	1	1	6
5	150	4.0± 0.5	563.0 + 3.0	1.995	2	-87.9171	-88.5346	-87.2869	69	55	1	1.1 ± 0.7	1	1	6
6	150	4.0± 0.5	838.0 + 3.0	1.995	2	-95.0826	-95.4961	-94.6634	69	55	1	1.0 ± 0.1	1	1	2
7	100	4.0± 0.5	838.0 + 3.0	1.995	2	-98.3594	-98.7729	-97.9402	69	55	1	1.0 ± 0.0	1	1	1
8	80	4.0± 0.5	838.0 + 3.0	1.995	2	-101.139	-101.552	-100.72	69	55	1	1.0 ± 0.0	1	1	1
9	150	4.0± 0.5	687.0 + 3.0	1.995	2	-91.516	-92.0212	-91.0023	69	55	1	1.0 ± 0.0	1	1	1
10	150	4.0± 0.5	641.0 + 3.0	1.995	2	-90.2661	-90.8079	-89.7147	69	55	1	1.0 ± 0.0	1	1	1
11	150	4.5± 0.5	354.0 + 3.0	2.015	2	-78.2143	-78.8071	-77.6124	69	55	16	16.2 ± 1.7	16	13	20
12	80	4.5± 0.5	354.0 + 3.0	2.015	2	-84.2706	-84.8634	-83.6686	69	55	4	4.8 ± 3.0	1	1	13
13	150	4.5± 0.5	354.0 + 3.0	1.905	2	-82.1167	-82.6553	-81.57	69	55	16	16.5 ± 1.2	17	14	19
14	100	4.5± 0.5	354.0 + 3.0	1.905	2	-85.3936	-85.9321	-84.8469	69	55	2	2.5 ± 1.7	1	1	7
15	80	4.5± 0.5	354.0 + 3.0	1.905	2	-88.173	-88.7115	-87.6262	69	57	3	2.9 ± 1.6	1	1	6
16	100	4.5± 0.5	354.0 + 3.0	1.995	2	-82.2433	-82.8272	-81.6505	69	55	11	11.1 ± 1.8	11	6	14
17	80	4.5± 0.5	354.0 + 3.0	1.995	2	-85.0226	-85.6066	-84.4298	69	55	8	7.9 ± 1.8	8	4	12
18	150	4.5± 0.5	360.0 + 3.0	1.995	2	-79.2867	-79.8604	-78.7042	69	1479	14	13.3 ± 2.2	14	5	26
19	100	4.5± 0.5	360.0 + 3.0	1.995	2	-82.5635	-83.1373	-81.9811	69	200	16	16.5 ± 2	16	14	27
20	80	4.5± 0.5	360.0 + 3.0	1.995	2	-85.3428	-85.9166	-84.7604	69	200	9	9.1 ± 4.9	9	1	26
21	100	4.5± 0.5	360.0 + 3.0	1.995	2	-82.5635	-83.1373	-81.9811	70	200	17	17.3 ± 2.0	16	15	26
22	80	4.5± 0.5	360.0 + 3.0	1.995	2	-85.3428	-85.9166	-84.7604	70	200	13	12.2 ± 3.1	14	3	27
23	100	4.5± 0.5	360.0 + 3.0	1.995	2	-82.5635	-83.1373	-81.9811	71	200	18	18.1 ± 2.4	18	15	28
24	80	4.5± 0.5	360.0 + 3.0	1.995	2	-85.3428	-85.9166	-84.7604	71	200	14	13.4 ± 2.3	14	4	18
