# Supplementary material for: Detection and validation of common noctule bats (Nyctalus noctula) with a pulse radar and acoustic monitoring in the proximity of an onshore wind turbine
Source: PLoS One. 2024 Jun 12;19(6):e0299153. doi: 10.1371/journal.pone.0299153 (PMC11168679; doi:10.1371/journal.pone.0299153)
Supplement: S2 Table — (XLSX) [file pone.0299153.s002.xlsx]

## Sheet: Acoustics
S2A Supporting Information. Information about the used acoustic recordings.
N	Bat event	Name of acoustic recording	Recorded timestamp	Adjusted timestamp	Duration, s	Contains calls of bat group	Contains calls of N.noctula?
1	2020_05_17_1	20200517-GSM_BC____-000834.raw	2020-05-17 22:13:10	2020-05-17 22:13:13	0.258	Nyctaloid	yes
2	2020_05_17_1	20200517-GSM_BC____-000835.raw	2020-05-17 22:13:12	2020-05-17 22:13:15	0.258	Nyctaloid	yes
3	2020_05_19_1	20200520-GSM_BC____-000962.raw	2020-05-20 03:35:53	2020-05-20 03:35:56	0.258	Nyctaloid	yes
4	2020_05_19_1	20200520-GSM_BC____-000963.raw	2020-05-20 03:35:54	2020-05-20 03:35:57	0.258	Nyctaloid	yes
5	2020_05_19_1	20200520-GSM_BC____-000964.raw	2020-05-20 03:35:55	2020-05-20 03:35:58	0.262	Nyctaloid	no
6	2020_05_19_1	20200520-GSM_BC____-000965.raw	2020-05-20 03:35:55	2020-05-20 03:35:58	0.274	Nyctaloid	yes
7	2020_05_19_1	20200520-GSM_BC____-000966.raw	2020-05-20 03:35:55	2020-05-20 03:35:58	0.279	Nyctaloid	no
8	2020_05_19_1	20200520-GSM_BC____-000967.raw	2020-05-20 03:35:56	2020-05-20 03:35:59	0.258	Nyctaloid	no
9	2020_05_19_1	20200520-GSM_BC____-000968.raw	2020-05-20 03:36:00	2020-05-20 03:36:03	0.274	Nyctaloid	yes
10	2020_05_28_1	20200529-GSM_BC____-001384.raw	2020-05-29 03:06:02	2020-05-29 03:06:05	0.258	Nyctaloid	yes
11	2020_05_28_1	20200529-GSM_BC____-001385.raw	2020-05-29 03:06:04	2020-05-29 03:06:07	0.258	Nyctaloid	yes
12	2020_06_13_1	20200614-GSM_BC____-002875.raw	2020-06-14 02:18:08	2020-06-14 02:18:12	0.258	Nyctaloid	no
13	2020_06_13_1	20200614-GSM_BC____-002876.raw	2020-06-14 02:18:13	2020-06-14 02:18:17	0.258	Nyctaloid	yes
14	2020_06_22_1	20200623-GSM_BC____-004141.raw	2020-06-23 01:28:38	2020-06-23 01:28:42	0.262	Nyctaloid	yes
15	2020_06_22_1	20200623-GSM_BC____-004142.raw	2020-06-23 01:28:40	2020-06-23 01:28:44	0.258	Nyctaloid	yes
16	2020_06_22_2	20200623-GSM_BC____-004154.raw	2020-06-23 03:26:08	2020-06-23 03:26:12	0.262	Nyctaloid	yes
17	2020_06_22_2	20200623-GSM_BC____-004155.raw	2020-06-23 03:26:09	2020-06-23 03:26:13	0.258	Nyctaloid	no
18	2020_06_22_2	20200623-GSM_BC____-004156.raw	2020-06-23 03:26:11	2020-06-23 03:26:15	0.258	Nyctaloid	no
19	2020_06_22_2	20200623-GSM_BC____-004157.raw	2020-06-23 03:26:12	2020-06-23 03:26:16	0.262	Nyctaloid	yes
20	2020_06_23_1	20200623-GSM_BC____-004212.raw	2020-06-24 00:33:20	2020-06-24 00:33:24	0.258	Nyctaloid	yes
21	2020_06_28_1	20200628-GSM_BC____-004924.raw	2020-06-29 00:03:19	2020-06-29 00:03:23	0.258	Nyctaloid	yes
22	2020_06_28_1	20200628-GSM_BC____-004925.raw	2020-06-29 00:03:20	2020-06-29 00:03:24	0.258	Nyctaloid	no
23	2020_06_28_1	20200628-GSM_BC____-004926.raw	2020-06-29 00:03:40	2020-06-29 00:03:44	0.258	Nyctaloid	yes
24	2020_07_21_1	20200721-GSM_BC____-008577.raw	2020-07-22 00:41:36	2020-07-22 00:41:41	0.258	Nyctaloid	no
25	2020_07_21_1	20200721-GSM_BC____-008578.raw	2020-07-22 00:41:37	2020-07-22 00:41:42	0.258	Nyctaloid	yes
26	2020_07_21_1	20200721-GSM_BC____-008579.raw	2020-07-22 00:41:37	2020-07-22 00:41:42	0.262	Nyctaloid	yes
27	2020_07_21_1	20200721-GSM_BC____-008580.raw	2020-07-22 00:41:38	2020-07-22 00:41:43	0.274	Nyctaloid	yes
28	2020_07_21_1	20200721-GSM_BC____-008581.raw	2020-07-22 00:41:38	2020-07-22 00:41:43	0.279	Nyctaloid	no
29	2020_07_21_1	20200721-GSM_BC____-008582.raw	2020-07-22 00:41:39	2020-07-22 00:41:44	0.258	Nyctaloid	no
30	2020_07_21_1	20200721-GSM_BC____-008583.raw	2020-07-22 00:41:39	2020-07-22 00:41:44	0.274	Nyctaloid	no
31	2020_07_21_1	20200721-GSM_BC____-008584.raw	2020-07-22 00:41:40	2020-07-22 00:41:45	0.274	Nyctaloid	no
32	2020_07_21_1	20200721-GSM_BC____-008585.raw	2020-07-22 00:41:40	2020-07-22 00:41:45	0.258	Nyctaloid	no
33	2020_07_21_1	20200721-GSM_BC____-008586.raw	2020-07-22 00:41:41	2020-07-22 00:41:46	0.262	Nyctaloid	yes
34	2020_07_21_1	20200721-GSM_BC____-008587.raw	2020-07-22 00:41:42	2020-07-22 00:41:47	0.266	Nyctaloid	yes
35	2020_07_23_1	20200723-GSM_BC____-008959.raw	2020-07-23 22:37:17	2020-07-23 22:37:22	0.401	Nyctaloid	yes
36	2020_07_23_1	20200723-GSM_BC____-008960.raw	2020-07-23 22:37:17	2020-07-23 22:37:22	0.258	Nyctaloid	yes
37	2020_07_23_1	20200723-GSM_BC____-008961.raw	2020-07-23 22:37:18	2020-07-23 22:37:23	0.279	Nyctaloid	yes
38	2020_07_23_1	20200723-GSM_BC____-008962.raw	2020-07-23 22:37:19	2020-07-23 22:37:24	0.266	Nyctaloid	yes
39	2020_07_23_1	20200723-GSM_BC____-008963.raw	2020-07-23 22:37:19	2020-07-23 22:37:24	0.283	Nyctaloid	yes
40	2020_07_23_1	20200723-GSM_BC____-008964.raw	2020-07-23 22:37:20	2020-07-23 22:37:25	0.274	Nyctaloid	yes
41	2020_07_23_1	20200723-GSM_BC____-008965.raw	2020-07-23 22:37:20	2020-07-23 22:37:25	0.258	Nyctaloid	yes
42	2020_07_23_1	20200723-GSM_BC____-008966.raw	2020-07-23 22:37:20	2020-07-23 22:37:25	0.283	Nyctaloid	yes
43	2020_07_23_1	20200723-GSM_BC____-008967.raw	2020-07-23 22:37:21	2020-07-23 22:37:26	0.266	Nyctaloid	no
44	2020_07_23_1	20200723-GSM_BC____-008968.raw	2020-07-23 22:37:22	2020-07-23 22:37:27	0.279	Nyctaloid	no
45	2020_07_23_1	20200723-GSM_BC____-008969.raw	2020-07-23 22:37:22	2020-07-23 22:37:27	0.279	Nyctaloid	no
46	2020_07_23_1	20200723-GSM_BC____-008970.raw	2020-07-23 22:37:23	2020-07-23 22:37:28	0.274	Nyctaloid	no
47	2020_07_23_1	20200723-GSM_BC____-008971.raw	2020-07-23 22:37:23	2020-07-23 22:37:28	0.426	Nyctaloid	yes
48	2020_07_23_1	20200723-GSM_BC____-008972.raw	2020-07-23 22:37:24	2020-07-23 22:37:29	0.258	Nyctaloid	yes
49	2020_07_23_1	20200723-GSM_BC____-008973.raw	2020-07-23 22:37:24	2020-07-23 22:37:29	0.258	Nyctaloid	no
50	2020_07_23_1	20200723-GSM_BC____-008974.raw	2020-07-23 22:37:25	2020-07-23 22:37:30	0.258	Nyctaloid	no
51	2020_07_23_1	20200723-GSM_BC____-008975.raw	2020-07-23 22:37:32	2020-07-23 22:37:37	0.258	Nyctaloid	yes
52	2020_07_23_1	20200723-GSM_BC____-008976.raw	2020-07-23 22:37:56	2020-07-23 22:38:01	0.258	Nyctaloid	no
53	2020_07_23_1	20200723-GSM_BC____-008977.raw	2020-07-23 22:37:57	2020-07-23 22:38:02	0.258	Nyctaloid	yes
54	2020_07_23_1	20200723-GSM_BC____-008978.raw	2020-07-23 22:37:58	2020-07-23 22:38:03	0.266	Nyctaloid	yes
55	2020_07_23_1	20200723-GSM_BC____-008979.raw	2020-07-23 22:37:59	2020-07-23 22:38:04	0.258	Nyctaloid	no
56	2020_07_23_2	20200724-GSM_BC____-009089.raw	2020-07-24 04:54:15	2020-07-24 04:54:20	0.258	Nyctaloid	no
57	2020_07_23_2	20200724-GSM_BC____-009090.raw	2020-07-24 04:54:16	2020-07-24 04:54:21	0.262	Nyctaloid	no
58	2020_07_23_2	20200724-GSM_BC____-009091.raw	2020-07-24 04:54:16	2020-07-24 04:54:21	0.262	Nyctaloid	yes
59	2020_07_23_2	20200724-GSM_BC____-009092.raw	2020-07-24 04:54:17	2020-07-24 04:54:22	0.258	Nyctaloid	no
60	2020_07_23_2	20200724-GSM_BC____-009093.raw	2020-07-24 04:54:18	2020-07-24 04:54:23	0.262	Nyctaloid	no
61	2020_07_23_2	20200724-GSM_BC____-009094.raw	2020-07-24 04:54:19	2020-07-24 04:54:24	0.258	Nyctaloid	no
62	2020_07_23_2	20200724-GSM_BC____-009095.raw	2020-07-24 04:54:20	2020-07-24 04:54:25	0.258	Nyctaloid	yes
63	2020_07_23_2	20200724-GSM_BC____-009096.raw	2020-07-24 04:54:20	2020-07-24 04:54:25	0.258	Nyctaloid	yes
64	2020_07_25_1	20200725-GSM_BC____-009416.raw	2020-07-25 21:46:47	2020-07-25 21:46:52	0.262	Nyctaloid	yes
65	2020_07_26_1	20200726-GSM_BC____-009594.raw	2020-07-26 22:31:06	2020-07-26 22:31:11	0.266	Nyctaloid	yes
66	2020_07_26_1	20200726-GSM_BC____-009595.raw	2020-07-26 22:31:07	2020-07-26 22:31:12	0.266	Nyctaloid	yes
67	2020_07_26_1	20200726-GSM_BC____-009596.raw	2020-07-26 22:31:08	2020-07-26 22:31:13	0.266	Nyctaloid	yes
68	2020_07_26_1	20200726-GSM_BC____-009597.raw	2020-07-26 22:31:09	2020-07-26 22:31:14	0.258	Nyctaloid	yes
69	2020_07_26_1	20200726-GSM_BC____-009598.raw	2020-07-26 22:31:09	2020-07-26 22:31:14	0.258	Nyctaloid	no
70	2020_07_26_1	20200726-GSM_BC____-009599.raw	2020-07-26 22:31:10	2020-07-26 22:31:15	0.639	Nyctaloid	yes
71	2020_07_26_1	20200726-GSM_BC____-009600.raw	2020-07-26 22:31:11	2020-07-26 22:31:16	0.258	Nyctaloid	yes
72	2020_07_26_1	20200726-GSM_BC____-009601.raw	2020-07-26 22:31:13	2020-07-26 22:31:18	0.524	Nyctaloid	no
73	2020_07_26_2	20200726-GSM_BC____-009619.raw	2020-07-26 23:33:01	2020-07-26 23:33:06	0.258	Nyctaloid	yes
74	2020_07_26_3	20200727-GSM_BC____-009634.raw	2020-07-27 02:44:28	2020-07-27 02:44:33	0.258	Nyctaloid	yes
75	2020_07_26_3	20200727-GSM_BC____-009635.raw	2020-07-27 02:44:29	2020-07-27 02:44:34	0.258	Nyctaloid	no
76	2020_07_26_3	20200727-GSM_BC____-009636.raw	2020-07-27 02:44:30	2020-07-27 02:44:35	0.266	Nyctaloid	yes
77	2020_07_26_3	20200727-GSM_BC____-009637.raw	2020-07-27 02:44:32	2020-07-27 02:44:37	0.307	Nyctaloid	yes
78	2020_07_26_3	20200727-GSM_BC____-009638.raw	2020-07-27 02:44:33	2020-07-27 02:44:38	0.258	Nyctaloid	yes
79	2020_07_26_3	20200727-GSM_BC____-009639.raw	2020-07-27 02:44:34	2020-07-27 02:44:39	0.258	Nyctaloid	no
80	2020_07_31_1	20200731-GSM_BC____-010419.raw	2020-08-01 00:46:31	2020-08-01 00:46:36	0.266	Nyctaloid	yes
81	2020_07_31_1	20200731-GSM_BC____-010420.raw	2020-08-01 00:46:32	2020-08-01 00:46:37	0.41	Nyctaloid	no
82	2020_07_31_1	20200731-GSM_BC____-010421.raw	2020-08-01 00:46:32	2020-08-01 00:46:37	0.258	Nyctaloid	no
83	2020_07_31_1	20200731-GSM_BC____-010422.raw	2020-08-01 00:46:33	2020-08-01 00:46:38	0.262	Nyctaloid	no
84	2020_07_31_1	20200731-GSM_BC____-010423.raw	2020-08-01 00:46:33	2020-08-01 00:46:38	0.258	Nyctaloid	no
85	2020_07_31_1	20200731-GSM_BC____-010424.raw	2020-08-01 00:46:34	2020-08-01 00:46:39	0.262	Nyctaloid	no
86	2020_07_31_1	20200731-GSM_BC____-010425.raw	2020-08-01 00:46:35	2020-08-01 00:46:40	0.279	Nyctaloid	no
87	2020_07_31_1	20200731-GSM_BC____-010426.raw	2020-08-01 00:46:35	2020-08-01 00:46:40	0.262	Nyctaloid	no
88	2020_07_31_1	20200731-GSM_BC____-010427.raw	2020-08-01 00:46:36	2020-08-01 00:46:41	0.262	Nyctaloid	no
89	2020_07_31_1	20200731-GSM_BC____-010428.raw	2020-08-01 00:46:36	2020-08-01 00:46:41	0.258	Nyctaloid	no
90	2020_07_31_1	20200731-GSM_BC____-010429.raw	2020-08-01 00:46:36	2020-08-01 00:46:41	0.262	Nyctaloid	no
91	2020_07_31_1	20200731-GSM_BC____-010430.raw	2020-08-01 00:46:37	2020-08-01 00:46:42	0.266	Nyctaloid	yes
92	2020_07_31_1	20200731-GSM_BC____-010431.raw	2020-08-01 00:46:37	2020-08-01 00:46:42	0.262	Nyctaloid	yes
93	2020_08_02_1	20200802-GSM_BC____-010827.raw	2020-08-03 00:47:31	2020-08-03 00:47:36	0.258	Nyctaloid	yes
94	2020_08_02_1	20200802-GSM_BC____-010828.raw	2020-08-03 00:47:32	2020-08-03 00:47:37	0.258	Nyctaloid	yes
95	2020_08_02_1	20200802-GSM_BC____-010829.raw	2020-08-03 00:47:33	2020-08-03 00:47:38	0.262	Nyctaloid	yes
96	2020_08_02_2	20200803-GSM_BC____-010887.raw	2020-08-03 01:36:07	2020-08-03 01:36:12	0.258	Nyctaloid	no
97	2020_08_02_2	20200803-GSM_BC____-010888.raw	2020-08-03 01:36:08	2020-08-03 01:36:13	0.258	Nyctaloid	no
98	2020_08_02_2	20200803-GSM_BC____-010889.raw	2020-08-03 01:36:12	2020-08-03 01:36:17	0.262	Nyctaloid	yes
99	2020_08_02_2	20200803-GSM_BC____-010890.raw	2020-08-03 01:36:12	2020-08-03 01:36:17	0.258	Nyctaloid	yes
100	2020_08_02_2	20200803-GSM_BC____-010891.raw	2020-08-03 01:36:13	2020-08-03 01:36:18	0.266	Nyctaloid	yes
101	2020_08_02_2	20200803-GSM_BC____-010892.raw	2020-08-03 01:36:13	2020-08-03 01:36:18	0.262	Nyctaloid	yes
102	2020_08_02_2	20200803-GSM_BC____-010893.raw	2020-08-03 01:36:14	2020-08-03 01:36:19	0.266	Nyctaloid	yes
103	2020_08_02_2	20200803-GSM_BC____-010894.raw	2020-08-03 01:36:15	2020-08-03 01:36:20	0.274	Nyctaloid	yes
104	2020_08_02_2	20200803-GSM_BC____-010895.raw	2020-08-03 01:36:15	2020-08-03 01:36:20	0.266	Nyctaloid	yes
105	2020_08_02_2	20200803-GSM_BC____-010896.raw	2020-08-03 01:36:16	2020-08-03 01:36:21	0.279	Nyctaloid	yes
106	2020_08_02_2	20200803-GSM_BC____-010897.raw	2020-08-03 01:36:16	2020-08-03 01:36:21	0.262	Nyctaloid	yes
107	2020_08_02_2	20200803-GSM_BC____-010898.raw	2020-08-03 01:36:17	2020-08-03 01:36:22	0.283	Nyctaloid	no
108	2020_08_02_2	20200803-GSM_BC____-010899.raw	2020-08-03 01:36:19	2020-08-03 01:36:24	1.536	Nyctaloid	no
109	2020_08_02_2	20200803-GSM_BC____-010900.raw	2020-08-03 01:36:21	2020-08-03 01:36:26	0.557	Nyctaloid	no
110	2020_08_02_2	20200803-GSM_BC____-010901.raw	2020-08-03 01:36:21	2020-08-03 01:36:26	0.258	Nyctaloid	no
111	2020_08_02_2	20200803-GSM_BC____-010902.raw	2020-08-03 01:36:21	2020-08-03 01:36:26	0.258	Nyctaloid	yes
112	2020_08_03_1	20200803-GSM_BC____-011143.raw	2020-08-03 23:51:34	2020-08-03 23:51:39	0.258	Nyctaloid	yes
113	2020_08_03_1	20200803-GSM_BC____-011144.raw	2020-08-03 23:51:35	2020-08-03 23:51:40	0.258	Nyctaloid	yes
114	2020_08_03_1	20200803-GSM_BC____-011145.raw	2020-08-03 23:51:36	2020-08-03 23:51:41	0.258	Nyctaloid	no
115	2020_08_03_1	20200803-GSM_BC____-011146.raw	2020-08-03 23:51:37	2020-08-03 23:51:42	0.258	Nyctaloid	no
116	2020_08_03_1	20200803-GSM_BC____-011147.raw	2020-08-03 23:51:38	2020-08-03 23:51:43	0.258	Nyctaloid	no
117	2020_08_03_1	20200803-GSM_BC____-011148.raw	2020-08-03 23:51:39	2020-08-03 23:51:44	0.27	Nyctaloid	yes
118	2020_08_03_1	20200803-GSM_BC____-011149.raw	2020-08-03 23:51:40	2020-08-03 23:51:45	0.27	Nyctaloid	yes
119	2020_08_03_1	20200803-GSM_BC____-011150.raw	2020-08-03 23:51:41	2020-08-03 23:51:46	0.258	Nyctaloid	no
120	2020_08_03_1	20200803-GSM_BC____-011151.raw	2020-08-03 23:51:41	2020-08-03 23:51:46	0.27	Nyctaloid	no
121	2020_08_03_1	20200803-GSM_BC____-011152.raw	2020-08-03 23:51:42	2020-08-03 23:51:47	0.27	Nyctaloid	no
122	2020_08_03_1	20200803-GSM_BC____-011153.raw	2020-08-03 23:51:43	2020-08-03 23:51:48	0.827	Nyctaloid	no
123	2020_08_03_1	20200803-GSM_BC____-011154.raw	2020-08-03 23:51:43	2020-08-03 23:51:48	0.258	Nyctaloid	no
124	2020_08_03_1	20200803-GSM_BC____-011155.raw	2020-08-03 23:51:44	2020-08-03 23:51:49	0.258	Nyctaloid	yes
125	2020_08_03_1	20200803-GSM_BC____-011156.raw	2020-08-03 23:51:45	2020-08-03 23:51:50	0.274	Nyctaloid	no
126	2020_08_03_1	20200803-GSM_BC____-011157.raw	2020-08-03 23:51:45	2020-08-03 23:51:50	0.27	Nyctaloid	no
127	2020_08_03_1	20200803-GSM_BC____-011158.raw	2020-08-03 23:51:46	2020-08-03 23:51:51	0.27	Nyctaloid	no
128	2020_08_03_1	20200803-GSM_BC____-011159.raw	2020-08-03 23:51:46	2020-08-03 23:51:51	0.27	Nyctaloid	yes
129	2020_08_03_1	20200803-GSM_BC____-011160.raw	2020-08-03 23:51:47	2020-08-03 23:51:52	0.532	Nyctaloid	yes
130	2020_08_03_1	20200803-GSM_BC____-011161.raw	2020-08-03 23:51:48	2020-08-03 23:51:53	0.258	Nyctaloid	no
131	2020_08_03_1	20200803-GSM_BC____-011162.raw	2020-08-03 23:51:48	2020-08-03 23:51:53	0.262	Nyctaloid	no
132	2020_08_03_1	20200803-GSM_BC____-011163.raw	2020-08-03 23:51:49	2020-08-03 23:51:54	0.274	Nyctaloid	no
133	2020_08_03_1	20200803-GSM_BC____-011164.raw	2020-08-03 23:51:49	2020-08-03 23:51:54	0.266	Nyctaloid	no
134	2020_08_03_1	20200803-GSM_BC____-011165.raw	2020-08-03 23:51:50	2020-08-03 23:51:55	0.258	Nyctaloid	no
135	2020_08_03_1	20200803-GSM_BC____-011166.raw	2020-08-03 23:51:50	2020-08-03 23:51:55	0.262	Nyctaloid	no
136	2020_08_03_1	20200803-GSM_BC____-011167.raw	2020-08-03 23:51:50	2020-08-03 23:51:55	0.27	Nyctaloid	no
137	2020_08_03_1	20200803-GSM_BC____-011168.raw	2020-08-03 23:51:51	2020-08-03 23:51:56	0.258	Nyctaloid	no
138	2020_08_03_1	20200803-GSM_BC____-011169.raw	2020-08-03 23:51:51	2020-08-03 23:51:56	0.27	Nyctaloid	no
139	2020_08_03_1	20200803-GSM_BC____-011170.raw	2020-08-03 23:51:52	2020-08-03 23:51:57	0.27	Nyctaloid	no
140	2020_08_03_1	20200803-GSM_BC____-011171.raw	2020-08-03 23:51:52	2020-08-03 23:51:57	0.27	Nyctaloid	no
141	2020_08_03_1	20200803-GSM_BC____-011172.raw	2020-08-03 23:51:54	2020-08-03 23:51:59	0.901	Nyctaloid	no
142	2020_08_03_1	20200803-GSM_BC____-011173.raw	2020-08-03 23:51:54	2020-08-03 23:51:59	0.258	Nyctaloid	no
143	2020_08_03_1	20200803-GSM_BC____-011174.raw	2020-08-03 23:51:55	2020-08-03 23:52:00	0.258	Nyctaloid	no
144	2020_08_03_1	20200803-GSM_BC____-011175.raw	2020-08-03 23:51:55	2020-08-03 23:52:00	0.258	Nyctaloid	yes
145	2020_08_03_1	20200803-GSM_BC____-011176.raw	2020-08-03 23:51:55	2020-08-03 23:52:00	0.262	Nyctaloid	no
146	2020_08_03_1	20200803-GSM_BC____-011177.raw	2020-08-03 23:51:56	2020-08-03 23:52:01	0.389	Nyctaloid	yes
147	2020_08_03_1	20200803-GSM_BC____-011178.raw	2020-08-03 23:51:57	2020-08-03 23:52:02	0.258	Nyctaloid	no
148	2020_08_03_1	20200803-GSM_BC____-011179.raw	2020-08-03 23:51:58	2020-08-03 23:52:03	0.745	Nyctaloid	no
149	2020_08_03_1	20200803-GSM_BC____-011180.raw	2020-08-03 23:51:58	2020-08-03 23:52:03	0.258	Nyctaloid	no
150	2020_08_03_1	20200803-GSM_BC____-011181.raw	2020-08-03 23:51:59	2020-08-03 23:52:04	0.516	Nyctaloid	no
151	2020_08_03_1	20200803-GSM_BC____-011182.raw	2020-08-03 23:52:00	2020-08-03 23:52:05	0.258	Nyctaloid	no
152	2020_08_03_1	20200803-GSM_BC____-011183.raw	2020-08-03 23:52:00	2020-08-03 23:52:05	0.258	Nyctaloid	no
153	2020_08_03_2	20200804-GSM_BC____-011345.raw	2020-08-04 03:32:25	2020-08-04 03:32:30	0.274	Nyctaloid	yes
154	2020_08_03_2	20200804-GSM_BC____-011346.raw	2020-08-04 03:32:26	2020-08-04 03:32:31	0.258	Nyctaloid	yes
155	2020_08_03_2	20200804-GSM_BC____-011347.raw	2020-08-04 03:32:26	2020-08-04 03:32:31	0.262	Nyctaloid	yes
156	2020_08_03_2	20200804-GSM_BC____-011348.raw	2020-08-04 03:32:27	2020-08-04 03:32:32	0.262	Nyctaloid	yes
157	2020_08_03_2	20200804-GSM_BC____-011349.raw	2020-08-04 03:32:27	2020-08-04 03:32:32	0.262	Nyctaloid	yes
158	2020_08_03_2	20200804-GSM_BC____-011350.raw	2020-08-04 03:32:28	2020-08-04 03:32:33	0.532	Nyctaloid	yes
159	2020_08_03_2	20200804-GSM_BC____-011351.raw	2020-08-04 03:32:29	2020-08-04 03:32:34	0.27	Nyctaloid	no
160	2020_08_03_2	20200804-GSM_BC____-011352.raw	2020-08-04 03:32:29	2020-08-04 03:32:34	0.262	Nyctaloid	yes
161	2020_08_03_2	20200804-GSM_BC____-011353.raw	2020-08-04 03:32:29	2020-08-04 03:32:34	0.27	Nyctaloid	no
162	2020_08_03_2	20200804-GSM_BC____-011354.raw	2020-08-04 03:32:30	2020-08-04 03:32:35	0.549	Nyctaloid	yes
163	2020_08_03_2	20200804-GSM_BC____-011355.raw	2020-08-04 03:32:31	2020-08-04 03:32:36	0.741	Nyctaloid	no
164	2020_08_03_2	20200804-GSM_BC____-011356.raw	2020-08-04 03:32:32	2020-08-04 03:32:37	0.258	Nyctaloid	no
165	2020_08_03_2	20200804-GSM_BC____-011357.raw	2020-08-04 03:32:32	2020-08-04 03:32:37	0.258	Nyctaloid	yes
166	2020_08_04_1	20200804-GSM_BC____-011535.raw	2020-08-04 23:42:42	2020-08-04 23:42:47	0.258	Nyctaloid	no
167	2020_08_04_1	20200804-GSM_BC____-011536.raw	2020-08-04 23:42:42	2020-08-04 23:42:47	0.258	Nyctaloid	yes
168	2020_08_04_1	20200804-GSM_BC____-011537.raw	2020-08-04 23:42:42	2020-08-04 23:42:47	0.258	Nyctaloid	no
169	2020_08_04_1	20200804-GSM_BC____-011538.raw	2020-08-04 23:42:43	2020-08-04 23:42:48	0.262	Nyctaloid	yes
170	2020_08_04_1	20200804-GSM_BC____-011539.raw	2020-08-04 23:42:44	2020-08-04 23:42:49	0.258	Nyctaloid	no
171	2020_08_04_1	20200804-GSM_BC____-011540.raw	2020-08-04 23:42:46	2020-08-04 23:42:51	0.258	Nyctaloid	no
172	2020_08_04_1	20200804-GSM_BC____-011541.raw	2020-08-04 23:42:47	2020-08-04 23:42:52	0.262	Nyctaloid	yes
173	2020_08_04_1	20200804-GSM_BC____-011542.raw	2020-08-04 23:42:47	2020-08-04 23:42:52	0.262	Nyctaloid	yes
174	2020_08_04_1	20200804-GSM_BC____-011543.raw	2020-08-04 23:42:49	2020-08-04 23:42:54	0.258	Nyctaloid	yes
175	2020_08_04_1	20200804-GSM_BC____-011544.raw	2020-08-04 23:42:50	2020-08-04 23:42:55	0.262	Nyctaloid	yes
176	2020_08_04_1	20200804-GSM_BC____-011545.raw	2020-08-04 23:42:58	2020-08-04 23:43:03	0.786	Nyctaloid	no
177	2020_08_04_1	20200804-GSM_BC____-011546.raw	2020-08-04 23:42:59	2020-08-04 23:43:04	0.258	Nyctaloid	no
178	2020_08_04_1	20200804-GSM_BC____-011547.raw	2020-08-04 23:42:59	2020-08-04 23:43:04	0.258	Nyctaloid	no
179	2020_08_04_1	20200804-GSM_BC____-011548.raw	2020-08-04 23:43:00	2020-08-04 23:43:05	0.262	Nyctaloid	yes
180	2020_08_04_1	20200804-GSM_BC____-011549.raw	2020-08-04 23:43:01	2020-08-04 23:43:06	0.262	Nyctaloid	yes
181	2020_08_04_1	20200804-GSM_BC____-011550.raw	2020-08-04 23:43:01	2020-08-04 23:43:06	0.262	Nyctaloid	yes
182	2020_08_04_1	20200804-GSM_BC____-011551.raw	2020-08-04 23:43:02	2020-08-04 23:43:07	0.262	Nyctaloid	no
183	2020_08_04_1	20200804-GSM_BC____-011552.raw	2020-08-04 23:43:03	2020-08-04 23:43:08	0.262	Nyctaloid	no
184	2020_08_04_1	20200804-GSM_BC____-011553.raw	2020-08-04 23:43:03	2020-08-04 23:43:08	0.258	Nyctaloid	no
185	2020_08_04_1	20200804-GSM_BC____-011554.raw	2020-08-04 23:43:03	2020-08-04 23:43:08	0.266	Nyctaloid	no
186	2020_08_04_1	20200804-GSM_BC____-011555.raw	2020-08-04 23:43:04	2020-08-04 23:43:09	0.258	Nyctaloid	no
187	2020_08_04_1	20200804-GSM_BC____-011556.raw	2020-08-04 23:43:04	2020-08-04 23:43:09	0.258	Nyctaloid	no
188	2020_08_04_1	20200804-GSM_BC____-011557.raw	2020-08-04 23:43:15	2020-08-04 23:43:20	0.258	Nyctaloid	yes
189	2020_08_04_1	20200804-GSM_BC____-011558.raw	2020-08-04 23:43:16	2020-08-04 23:43:21	0.258	Nyctaloid	yes
190	2020_08_04_1	20200804-GSM_BC____-011559.raw	2020-08-04 23:43:17	2020-08-04 23:43:22	0.266	Nyctaloid	yes
191	2020_08_04_1	20200804-GSM_BC____-011560.raw	2020-08-04 23:43:18	2020-08-04 23:43:23	0.266	Nyctaloid	yes
192	2020_08_04_1	20200804-GSM_BC____-011561.raw	2020-08-04 23:43:18	2020-08-04 23:43:23	0.266	Nyctaloid	yes
193	2020_08_04_1	20200804-GSM_BC____-011562.raw	2020-08-04 23:43:19	2020-08-04 23:43:24	0.262	Nyctaloid	no
194	2020_08_04_1	20200804-GSM_BC____-011563.raw	2020-08-04 23:43:19	2020-08-04 23:43:24	0.258	Nyctaloid	no
195	2020_08_04_1	20200804-GSM_BC____-011564.raw	2020-08-04 23:43:20	2020-08-04 23:43:25	0.258	Nyctaloid	yes
196	2020_08_04_2	20200805-GSM_BC____-011722.raw	2020-08-05 02:29:21	2020-08-05 02:29:26	0.258	Nyctaloid	yes
197	2020_08_05_1	20200805-GSM_BC____-011856.raw	2020-08-05 23:04:09	2020-08-05 23:04:14	0.483	Nyctaloid	yes
198	2020_08_05_1	20200805-GSM_BC____-011857.raw	2020-08-05 23:04:09	2020-08-05 23:04:14	0.266	Nyctaloid	yes
199	2020_08_05_1	20200805-GSM_BC____-011858.raw	2020-08-05 23:04:10	2020-08-05 23:04:15	0.266	Nyctaloid	yes
200	2020_08_05_1	20200805-GSM_BC____-011859.raw	2020-08-05 23:04:10	2020-08-05 23:04:15	0.258	Nyctaloid	no
201	2020_08_05_1	20200805-GSM_BC____-011860.raw	2020-08-05 23:04:10	2020-08-05 23:04:15	0.258	Nyctaloid	no
202	2020_08_05_1	20200805-GSM_BC____-011861.raw	2020-08-05 23:04:11	2020-08-05 23:04:16	0.262	Nyctaloid	no
203	2020_08_05_1	20200805-GSM_BC____-011862.raw	2020-08-05 23:04:12	2020-08-05 23:04:17	0.262	Nyctaloid	no
204	2020_08_05_1	20200805-GSM_BC____-011863.raw	2020-08-05 23:04:12	2020-08-05 23:04:17	0.258	Nyctaloid	no
205	2020_08_05_1	20200805-GSM_BC____-011864.raw	2020-08-05 23:04:13	2020-08-05 23:04:18	0.422	Nyctaloid	no
206	2020_08_05_1	20200805-GSM_BC____-011865.raw	2020-08-05 23:04:13	2020-08-05 23:04:18	0.258	Nyctaloid	yes
207	2020_08_05_1	20200805-GSM_BC____-011866.raw	2020-08-05 23:04:14	2020-08-05 23:04:19	0.258	Nyctaloid	no
208	2020_08_05_1	20200805-GSM_BC____-011867.raw	2020-08-05 23:04:15	2020-08-05 23:04:20	0.266	Nyctaloid	yes
209	2020_08_05_2	20200805-GSM_BC____-011896.raw	2020-08-06 00:10:26	2020-08-06 00:10:31	0.258	Nyctaloid	yes
210	2020_08_05_2	20200805-GSM_BC____-011897.raw	2020-08-06 00:10:31	2020-08-06 00:10:36	0.258	Nyctaloid	yes
211	2020_08_05_2	20200805-GSM_BC____-011898.raw	2020-08-06 00:10:32	2020-08-06 00:10:37	0.258	Nyctaloid	no
212	2020_08_05_2	20200805-GSM_BC____-011899.raw	2020-08-06 00:10:32	2020-08-06 00:10:37	0.258	Nyctaloid	yes
213	2020_08_05_2	20200805-GSM_BC____-011900.raw	2020-08-06 00:10:37	2020-08-06 00:10:42	0.258	Nyctaloid	yes
214	2020_08_05_3	20200805-GSM_BC____-011901.raw	2020-08-06 00:14:29	2020-08-06 00:14:34	0.258	Nyctaloid	yes
215	2020_08_05_3	20200805-GSM_BC____-011902.raw	2020-08-06 00:14:30	2020-08-06 00:14:35	0.258	Nyctaloid	yes
216	2020_08_05_3	20200805-GSM_BC____-011903.raw	2020-08-06 00:14:30	2020-08-06 00:14:35	0.258	Nyctaloid	yes
217	2020_08_05_3	20200805-GSM_BC____-011904.raw	2020-08-06 00:14:31	2020-08-06 00:14:36	0.258	Nyctaloid	yes
218	2020_08_05_3	20200805-GSM_BC____-011905.raw	2020-08-06 00:14:32	2020-08-06 00:14:37	0.258	Nyctaloid	yes
219	2020_08_05_3	20200805-GSM_BC____-011906.raw	2020-08-06 00:14:33	2020-08-06 00:14:38	0.258	Nyctaloid	yes
220	2020_08_10_1	20200810-GSM_BC____-012833.raw	2020-08-10 21:28:29	2020-08-10 21:28:34	0.258	Nyctaloid	yes
221	2020_08_10_1	20200810-GSM_BC____-012834.raw	2020-08-10 21:28:30	2020-08-10 21:28:35	0.262	Nyctaloid	yes
222	2020_08_10_1	20200810-GSM_BC____-012835.raw	2020-08-10 21:28:30	2020-08-10 21:28:35	0.258	Nyctaloid	yes
223	2020_08_10_1	20200810-GSM_BC____-012836.raw	2020-08-10 21:28:31	2020-08-10 21:28:36	0.266	Nyctaloid	yes
224	2020_08_10_1	20200810-GSM_BC____-012837.raw	2020-08-10 21:28:31	2020-08-10 21:28:36	0.258	Nyctaloid	yes
225	2020_08_10_1	20200810-GSM_BC____-012838.raw	2020-08-10 21:28:31	2020-08-10 21:28:36	0.262	Nyctaloid	yes
226	2020_08_10_1	20200810-GSM_BC____-012839.raw	2020-08-10 21:28:32	2020-08-10 21:28:37	0.262	Nyctaloid	yes
227	2020_08_10_1	20200810-GSM_BC____-012840.raw	2020-08-10 21:28:33	2020-08-10 21:28:38	0.274	Nyctaloid	yes
228	2020_08_10_1	20200810-GSM_BC____-012841.raw	2020-08-10 21:28:33	2020-08-10 21:28:38	0.332	Nyctaloid	yes
229	2020_08_10_1	20200810-GSM_BC____-012842.raw	2020-08-10 21:28:34	2020-08-10 21:28:39	0.496	Nyctaloid	no
230	2020_08_10_1	20200810-GSM_BC____-012843.raw	2020-08-10 21:28:35	2020-08-10 21:28:40	0.635	Nyctaloid	yes
231	2020_08_10_1	20200810-GSM_BC____-012844.raw	2020-08-10 21:28:35	2020-08-10 21:28:40	0.262	Nyctaloid	yes
232	2020_08_10_1	20200810-GSM_BC____-012845.raw	2020-08-10 21:28:36	2020-08-10 21:28:41	0.258	Nyctaloid	yes
233	2020_08_10_1	20200810-GSM_BC____-012846.raw	2020-08-10 21:28:36	2020-08-10 21:28:41	0.262	Nyctaloid	yes
234	2020_08_10_1	20200810-GSM_BC____-012847.raw	2020-08-10 21:28:37	2020-08-10 21:28:42	0.422	Nyctaloid	yes
235	2020_08_10_1	20200810-GSM_BC____-012848.raw	2020-08-10 21:28:37	2020-08-10 21:28:42	0.258	Nyctaloid	yes
236	2020_08_10_1	20200810-GSM_BC____-012849.raw	2020-08-10 21:28:37	2020-08-10 21:28:42	0.258	Nyctaloid	yes
237	2020_08_10_1	20200810-GSM_BC____-012850.raw	2020-08-10 21:28:38	2020-08-10 21:28:43	0.262	Nyctaloid	yes
238	2020_08_10_1	20200810-GSM_BC____-012851.raw	2020-08-10 21:28:39	2020-08-10 21:28:44	0.807	Nyctaloid	yes
239	2020_08_10_1	20200810-GSM_BC____-012852.raw	2020-08-10 21:28:40	2020-08-10 21:28:45	0.262	Nyctaloid	yes
240	2020_08_10_1	20200810-GSM_BC____-012853.raw	2020-08-10 21:28:41	2020-08-10 21:28:46	0.463	Nyctaloid	yes
241	2020_08_10_1	20200810-GSM_BC____-012854.raw	2020-08-10 21:28:41	2020-08-10 21:28:46	0.262	Nyctaloid	yes
242	2020_08_10_1	20200810-GSM_BC____-012855.raw	2020-08-10 21:28:42	2020-08-10 21:28:47	0.266	Nyctaloid	yes
243	2020_08_10_4	20200810-GSM_BC____-012887.raw	2020-08-10 22:09:14	2020-08-10 22:09:19	0.258	Nyctaloid	no
244	2020_08_10_4	20200810-GSM_BC____-012888.raw	2020-08-10 22:09:24	2020-08-10 22:09:29	0.258	Nyctaloid	no
245	2020_08_10_4	20200810-GSM_BC____-012889.raw	2020-08-10 22:09:25	2020-08-10 22:09:30	0.258	Nyctaloid	no
246	2020_08_10_4	20200810-GSM_BC____-012890.raw	2020-08-10 22:09:26	2020-08-10 22:09:31	0.266	Nyctaloid	yes
247	2020_08_10_4	20200810-GSM_BC____-012891.raw	2020-08-10 22:09:27	2020-08-10 22:09:32	0.258	Nyctaloid	no
248	2020_08_10_4	20200810-GSM_BC____-012892.raw	2020-08-10 22:09:28	2020-08-10 22:09:33	0.258	Nyctaloid	no
249	2020_08_10_4	20200810-GSM_BC____-012893.raw	2020-08-10 22:09:28	2020-08-10 22:09:33	0.258	Nyctaloid	yes
250	2020_08_10_4	20200810-GSM_BC____-012894.raw	2020-08-10 22:09:29	2020-08-10 22:09:34	0.258	Nyctaloid	no
251	2020_08_10_4	20200810-GSM_BC____-012895.raw	2020-08-10 22:09:35	2020-08-10 22:09:40	0.258	Nyctaloid	no
252	2020_08_10_4	20200810-GSM_BC____-012896.raw	2020-08-10 22:09:38	2020-08-10 22:09:43	0.258	Nyctaloid	no
253	2020_08_27_1	20200827-GSM_BC____-020165.raw	2020-08-27 20:57:36	2020-08-27 20:57:40	0.258	Nyctaloid	yes
254	2020_08_27_1	20200827-GSM_BC____-020166.raw	2020-08-27 20:57:37	2020-08-27 20:57:41	1.056	Nyctaloid	yes
255	2020_08_27_1	20200827-GSM_BC____-020167.raw	2020-08-27 20:57:38	2020-08-27 20:57:42	0.655	Nyctaloid	yes
256	2020_08_27_1	20200827-GSM_BC____-020168.raw	2020-08-27 20:57:39	2020-08-27 20:57:43	0.258	Nyctaloid	yes
257	2020_08_27_1	20200827-GSM_BC____-020169.raw	2020-08-27 20:57:39	2020-08-27 20:57:43	0.266	Nyctaloid	yes
258	2020_08_27_1	20200827-GSM_BC____-020170.raw	2020-08-27 20:57:40	2020-08-27 20:57:44	0.266	Nyctaloid	yes
259	2020_08_27_1	20200827-GSM_BC____-020171.raw	2020-08-27 20:57:41	2020-08-27 20:57:45	0.258	Nyctaloid	yes
260	2020_08_27_1	20200827-GSM_BC____-020172.raw	2020-08-27 20:57:41	2020-08-27 20:57:45	0.258	Nyctaloid	yes
261	2020_08_27_1	20200827-GSM_BC____-020173.raw	2020-08-27 20:57:41	2020-08-27 20:57:45	0.258	Nyctaloid	yes
262	2020_08_27_1	20200827-GSM_BC____-020174.raw	2020-08-27 20:57:42	2020-08-27 20:57:46	0.266	Nyctaloid	yes
263	2020_08_27_1	20200827-GSM_BC____-020175.raw	2020-08-27 20:57:42	2020-08-27 20:57:46	0.266	Nyctaloid	yes
264	2020_08_27_1	20200827-GSM_BC____-020176.raw	2020-08-27 20:57:43	2020-08-27 20:57:47	0.262	Nyctaloid	yes
265	2020_08_27_1	20200827-GSM_BC____-020177.raw	2020-08-27 20:57:44	2020-08-27 20:57:48	0.258	Nyctaloid	yes
266	2020_08_27_2	20200827-GSM_BC____-020194.raw	2020-08-27 22:08:15	2020-08-27 22:08:19	0.258	Nyctaloid	yes
267	2020_08_27_2	20200827-GSM_BC____-020195.raw	2020-08-27 22:08:21	2020-08-27 22:08:25	0.262	Nyctaloid	yes
268	2020_08_27_2	20200827-GSM_BC____-020196.raw	2020-08-27 22:08:23	2020-08-27 22:08:27	0.262	Nyctaloid	yes
269	2020_08_27_2	20200827-GSM_BC____-020197.raw	2020-08-27 22:08:24	2020-08-27 22:08:28	0.258	Nyctaloid	yes
270	2020_08_27_2	20200827-GSM_BC____-020198.raw	2020-08-27 22:08:31	2020-08-27 22:08:35	0.258	Nyctaloid	yes
271	2020_08_27_3	20200827-GSM_BC____-020199.raw	2020-08-27 22:09:36	2020-08-27 22:09:40	0.258	Nyctaloid	yes
272	2020_08_27_3	20200827-GSM_BC____-020200.raw	2020-08-27 22:09:38	2020-08-27 22:09:42	0.262	Nyctaloid	yes
273	2020_08_27_3	20200827-GSM_BC____-020201.raw	2020-08-27 22:09:42	2020-08-27 22:09:46	0.262	Nyctaloid	yes
274	2020_08_27_4	20200827-GSM_BC____-020202.raw	2020-08-28 00:11:10	2020-08-28 00:11:14	0.258	Nyctaloid	yes
275	2020_08_27_4	20200827-GSM_BC____-020203.raw	2020-08-28 00:11:13	2020-08-28 00:11:17	0.258	Nyctaloid	no
276	2020_08_27_4	20200827-GSM_BC____-020204.raw	2020-08-28 00:11:14	2020-08-28 00:11:18	0.528	Nyctaloid	yes
277	2020_08_27_4	20200827-GSM_BC____-020205.raw	2020-08-28 00:11:25	2020-08-28 00:11:29	0.258	Nyctaloid	yes
278	2020_08_27_4	20200827-GSM_BC____-020206.raw	2020-08-28 00:11:26	2020-08-28 00:11:30	0.258	Nyctaloid	no
279	2020_08_27_4	20200827-GSM_BC____-020207.raw	2020-08-28 00:11:26	2020-08-28 00:11:30	0.258	Nyctaloid	yes
280	2020_08_27_4	20200827-GSM_BC____-020208.raw	2020-08-28 00:11:27	2020-08-28 00:11:31	0.258	Nyctaloid	yes
281	2020_08_27_4	20200827-GSM_BC____-020209.raw	2020-08-28 00:11:28	2020-08-28 00:11:32	0.258	Nyctaloid	yes
282	2020_08_27_4	20200827-GSM_BC____-020210.raw	2020-08-28 00:11:28	2020-08-28 00:11:32	0.262	Nyctaloid	yes
283	2020_08_27_4	20200827-GSM_BC____-020211.raw	2020-08-28 00:11:36	2020-08-28 00:11:40	0.258	Nyctaloid	yes
284	2020_08_27_4	20200827-GSM_BC____-020212.raw	2020-08-28 00:11:37	2020-08-28 00:11:41	0.266	Nyctaloid	yes
285	2020_08_27_4	20200827-GSM_BC____-020213.raw	2020-08-28 00:11:38	2020-08-28 00:11:42	0.258	Nyctaloid	yes
286	2020_08_27_4	20200827-GSM_BC____-020214.raw	2020-08-28 00:11:39	2020-08-28 00:11:43	0.462	Nyctaloid	yes
287	2020_08_27_4	20200827-GSM_BC____-020215.raw	2020-08-28 00:11:39	2020-08-28 00:11:43	0.266	Nyctaloid	yes
288	2020_08_27_4	20200827-GSM_BC____-020216.raw	2020-08-28 00:11:40	2020-08-28 00:11:44	0.258	Nyctaloid	yes
289	2020_08_27_4	20200827-GSM_BC____-020217.raw	2020-08-28 00:11:40	2020-08-28 00:11:44	0.27	Nyctaloid	yes
290	2020_08_27_4	20200827-GSM_BC____-020218.raw	2020-08-28 00:11:41	2020-08-28 00:11:45	0.749	Nyctaloid	yes
291	2020_08_27_4	20200827-GSM_BC____-020219.raw	2020-08-28 00:11:42	2020-08-28 00:11:46	0.262	Nyctaloid	yes
292	2020_08_27_4	20200827-GSM_BC____-020220.raw	2020-08-28 00:11:42	2020-08-28 00:11:46	0.258	Nyctaloid	yes
293	2020_08_27_4	20200827-GSM_BC____-020221.raw	2020-08-28 00:11:42	2020-08-28 00:11:46	0.27	Nyctaloid	yes
294	2020_08_27_4	20200827-GSM_BC____-020222.raw	2020-08-28 00:11:43	2020-08-28 00:11:47	0.266	Nyctaloid	yes
295	2020_08_27_4	20200827-GSM_BC____-020223.raw	2020-08-28 00:11:43	2020-08-28 00:11:47	0.262	Nyctaloid	yes
296	2020_08_27_4	20200827-GSM_BC____-020224.raw	2020-08-28 00:11:44	2020-08-28 00:11:48	0.274	Nyctaloid	no
297	2020_08_27_4	20200827-GSM_BC____-020225.raw	2020-08-28 00:11:44	2020-08-28 00:11:48	0.274	Nyctaloid	yes
298	2020_08_27_4	20200827-GSM_BC____-020226.raw	2020-08-28 00:11:45	2020-08-28 00:11:49	0.258	Nyctaloid	no
299	2020_08_27_4	20200827-GSM_BC____-020227.raw	2020-08-28 00:11:45	2020-08-28 00:11:49	0.258	Nyctaloid	yes
300	2020_08_27_4	20200827-GSM_BC____-020228.raw	2020-08-28 00:11:46	2020-08-28 00:11:50	0.258	Nyctaloid	yes
301	2020_08_27_4	20200827-GSM_BC____-020229.raw	2020-08-28 00:11:49	2020-08-28 00:11:53	0.258	Nyctaloid	yes
302	2020_08_27_5	20200827-GSM_BC____-020230.raw	2020-08-28 00:12:24	2020-08-28 00:12:28	0.266	Nyctaloid	yes
303	2020_08_28_1	20200828-GSM_BC____-020287.raw	2020-08-28 21:28:09	2020-08-28 21:28:13	0.262	Nyctaloid	yes
304	2020_08_28_1	20200828-GSM_BC____-020288.raw	2020-08-28 21:28:14	2020-08-28 21:28:18	0.487	Nyctaloid	yes
305	2020_08_28_1	20200828-GSM_BC____-020289.raw	2020-08-28 21:28:15	2020-08-28 21:28:19	0.258	Nyctaloid	yes
306	2020_08_28_3	20200829-GSM_BC____-020460.raw	2020-08-29 01:13:28	2020-08-29 01:13:32	0.27	Nyctaloid	yes
307	2020_08_28_3	20200829-GSM_BC____-020461.raw	2020-08-29 01:13:30	2020-08-29 01:13:34	0.27	Nyctaloid	yes
308	2020_08_28_3	20200829-GSM_BC____-020462.raw	2020-08-29 01:13:30	2020-08-29 01:13:34	0.258	Nyctaloid	yes
309	2020_08_28_3	20200829-GSM_BC____-020463.raw	2020-08-29 01:13:31	2020-08-29 01:13:35	0.389	Nyctaloid	yes
310	2020_08_28_3	20200829-GSM_BC____-020464.raw	2020-08-29 01:13:33	2020-08-29 01:13:37	0.258	Nyctaloid	no
311	2020_08_28_3	20200829-GSM_BC____-020465.raw	2020-08-29 01:13:34	2020-08-29 01:13:38	0.258	Nyctaloid	no
312	2020_08_28_3	20200829-GSM_BC____-020466.raw	2020-08-29 01:13:38	2020-08-29 01:13:42	0.258	Nyctaloid	yes
313	2020_08_28_3	20200829-GSM_BC____-020467.raw	2020-08-29 01:13:38	2020-08-29 01:13:42	0.258	Nyctaloid	yes
314	2020_08_28_3	20200829-GSM_BC____-020468.raw	2020-08-29 01:13:39	2020-08-29 01:13:43	0.385	Nyctaloid	no
315	2020_08_28_3	20200829-GSM_BC____-020469.raw	2020-08-29 01:13:42	2020-08-29 01:13:46	0.258	Nyctaloid	no
316	2020_08_28_3	20200829-GSM_BC____-020470.raw	2020-08-29 01:13:42	2020-08-29 01:13:46	0.258	Nyctaloid	no
317	2020_08_28_3	20200829-GSM_BC____-020471.raw	2020-08-29 01:13:43	2020-08-29 01:13:47	0.393	Nyctaloid	no
318	2020_08_28_3	20200829-GSM_BC____-020472.raw	2020-08-29 01:13:44	2020-08-29 01:13:48	0.258	Nyctaloid	no
319	2020_08_28_3	20200829-GSM_BC____-020473.raw	2020-08-29 01:13:44	2020-08-29 01:13:48	0.258	Nyctaloid	yes
320	2020_08_28_3	20200829-GSM_BC____-020474.raw	2020-08-29 01:13:45	2020-08-29 01:13:49	0.266	Nyctaloid	yes
321	2020_08_28_3	20200829-GSM_BC____-020475.raw	2020-08-29 01:13:45	2020-08-29 01:13:49	0.274	Nyctaloid	yes
322	2020_08_28_3	20200829-GSM_BC____-020476.raw	2020-08-29 01:13:46	2020-08-29 01:13:50	0.27	Nyctaloid	no
323	2020_08_28_3	20200829-GSM_BC____-020477.raw	2020-08-29 01:13:47	2020-08-29 01:13:51	1.691	Nyctaloid	no
324	2020_08_28_3	20200829-GSM_BC____-020478.raw	2020-08-29 01:13:48	2020-08-29 01:13:52	0.258	Nyctaloid	no
325	2020_08_28_3	20200829-GSM_BC____-020479.raw	2020-08-29 01:13:48	2020-08-29 01:13:52	0.258	Nyctaloid	no
326	2020_08_28_3	20200829-GSM_BC____-020480.raw	2020-08-29 01:13:49	2020-08-29 01:13:53	0.258	Nyctaloid	no
327	2020_08_28_3	20200829-GSM_BC____-020481.raw	2020-08-29 01:13:50	2020-08-29 01:13:54	0.258	Nyctaloid	no
328	2020_08_28_3	20200829-GSM_BC____-020482.raw	2020-08-29 01:13:51	2020-08-29 01:13:55	0.258	Nyctaloid	yes
329	2020_08_28_4	20200829-GSM_BC____-020483.raw	2020-08-29 01:31:53	2020-08-29 01:31:57	0.27	Nyctaloid	yes
330	2020_08_28_4	20200829-GSM_BC____-020484.raw	2020-08-29 01:31:54	2020-08-29 01:31:58	0.282	Nyctaloid	yes
331	2020_08_28_4	20200829-GSM_BC____-020485.raw	2020-08-29 01:31:55	2020-08-29 01:31:59	0.258	Nyctaloid	yes
332	2020_08_28_4	20200829-GSM_BC____-020486.raw	2020-08-29 01:31:56	2020-08-29 01:32:00	0.425	Nyctaloid	yes
333	2020_08_28_4	20200829-GSM_BC____-020487.raw	2020-08-29 01:31:56	2020-08-29 01:32:00	0.258	Nyctaloid	yes
334	2020_08_28_4	20200829-GSM_BC____-020488.raw	2020-08-29 01:31:57	2020-08-29 01:32:01	0.27	Nyctaloid	yes
335	2020_08_28_5	20200829-GSM_BC____-020550.raw	2020-08-29 05:11:46	2020-08-29 05:11:50	0.274	Nyctaloid	yes
336	2020_08_28_5	20200829-GSM_BC____-020551.raw	2020-08-29 05:11:48	2020-08-29 05:11:52	0.331	Nyctaloid	yes
337	2020_08_28_5	20200829-GSM_BC____-020552.raw	2020-08-29 05:11:48	2020-08-29 05:11:52	0.282	Nyctaloid	no
338	2020_08_28_5	20200829-GSM_BC____-020553.raw	2020-08-29 05:11:49	2020-08-29 05:11:53	0.274	Nyctaloid	yes
339	2020_08_28_5	20200829-GSM_BC____-020554.raw	2020-08-29 05:11:49	2020-08-29 05:11:53	0.258	Nyctaloid	yes
340	2020_08_28_5	20200829-GSM_BC____-020555.raw	2020-08-29 05:11:50	2020-08-29 05:11:54	0.27	Nyctaloid	yes
341	2020_08_28_5	20200829-GSM_BC____-020556.raw	2020-08-29 05:11:50	2020-08-29 05:11:54	0.258	Nyctaloid	yes
342	2020_08_28_5	20200829-GSM_BC____-020557.raw	2020-08-29 05:11:51	2020-08-29 05:11:55	0.258	Nyctaloid	yes
343	2020_08_28_5	20200829-GSM_BC____-020558.raw	2020-08-29 05:11:51	2020-08-29 05:11:55	0.27	Nyctaloid	yes
344	2020_08_28_5	20200829-GSM_BC____-020559.raw	2020-08-29 05:11:51	2020-08-29 05:11:55	0.258	Nyctaloid	yes
345	2020_08_28_5	20200829-GSM_BC____-020560.raw	2020-08-29 05:11:53	2020-08-29 05:11:57	0.43	Nyctaloid	yes
346	2020_08_28_5	20200829-GSM_BC____-020561.raw	2020-08-29 05:11:53	2020-08-29 05:11:57	0.258	Nyctaloid	yes
347	2020_08_28_5	20200829-GSM_BC____-020562.raw	2020-08-29 05:11:55	2020-08-29 05:11:59	0.258	Nyctaloid	yes
348	2020_08_29_1	20200829-GSM_BC____-020636.raw	2020-08-29 22:23:09	2020-08-29 22:23:13	0.258	Nyctaloid	yes
349	2020_08_29_1	20200829-GSM_BC____-020637.raw	2020-08-29 22:23:13	2020-08-29 22:23:17	0.258	Nyctaloid	yes
350	2020_08_29_1	20200829-GSM_BC____-020638.raw	2020-08-29 22:23:16	2020-08-29 22:23:20	0.258	Nyctaloid	yes
351	2020_08_29_1	20200829-GSM_BC____-020639.raw	2020-08-29 22:23:17	2020-08-29 22:23:21	0.258	Nyctaloid	yes
352	2020_08_29_2	20200830-GSM_BC____-020680.raw	2020-08-30 02:36:25	2020-08-30 02:36:29	0.27	Nyctaloid	yes
353	2020_08_29_2	20200830-GSM_BC____-020681.raw	2020-08-30 02:36:27	2020-08-30 02:36:31	0.262	Nyctaloid	yes
354	2020_08_29_2	20200830-GSM_BC____-020682.raw	2020-08-30 02:36:29	2020-08-30 02:36:33	0.274	Nyctaloid	yes
355	2020_08_29_2	20200830-GSM_BC____-020683.raw	2020-08-30 02:36:29	2020-08-30 02:36:33	0.262	Nyctaloid	yes
356	2020_08_29_2	20200830-GSM_BC____-020684.raw	2020-08-30 02:36:30	2020-08-30 02:36:34	0.258	Nyctaloid	yes
357	2020_08_29_2	20200830-GSM_BC____-020685.raw	2020-08-30 02:36:31	2020-08-30 02:36:35	0.258	Nyctaloid	yes
358	2020_08_29_2	20200830-GSM_BC____-020686.raw	2020-08-30 02:36:31	2020-08-30 02:36:35	0.258	Nyctaloid	no
359	2020_08_29_2	20200830-GSM_BC____-020687.raw	2020-08-30 02:36:38	2020-08-30 02:36:42	0.258	Nyctaloid	yes
360	2020_08_30_1	20200830-GSM_BC____-020740.raw	2020-08-30 20:44:25	2020-08-30 20:44:29	0.258	Nyctaloid	yes
361	2020_08_30_1	20200830-GSM_BC____-020741.raw	2020-08-30 20:44:25	2020-08-30 20:44:29	0.258	Nyctaloid	no
362	2020_08_30_1	20200830-GSM_BC____-020742.raw	2020-08-30 20:44:29	2020-08-30 20:44:33	0.27	Nyctaloid	yes
363	2020_08_30_1	20200830-GSM_BC____-020743.raw	2020-08-30 20:44:29	2020-08-30 20:44:33	0.258	Nyctaloid	yes
364	2020_08_30_1	20200830-GSM_BC____-020744.raw	2020-08-30 20:44:30	2020-08-30 20:44:34	0.442	Nyctaloid	yes
365	2020_08_30_1	20200830-GSM_BC____-020745.raw	2020-08-30 20:44:30	2020-08-30 20:44:34	0.503	Nyctaloid	yes
366	2020_08_30_1	20200830-GSM_BC____-020746.raw	2020-08-30 20:44:31	2020-08-30 20:44:35	0.258	Nyctaloid	no
367	2020_08_30_1	20200830-GSM_BC____-020747.raw	2020-08-30 20:44:31	2020-08-30 20:44:35	0.258	Nyctaloid	no
368	2020_08_30_1	20200830-GSM_BC____-020748.raw	2020-08-30 20:44:32	2020-08-30 20:44:36	0.258	Nyctaloid	yes
369	2020_08_30_1	20200830-GSM_BC____-020749.raw	2020-08-30 20:44:41	2020-08-30 20:44:45	0.258	Nyctaloid	yes
370	2020_08_30_1	20200830-GSM_BC____-020750.raw	2020-08-30 20:44:44	2020-08-30 20:44:48	0.258	Nyctaloid	yes
371	2020_08_30_1	20200830-GSM_BC____-020751.raw	2020-08-30 20:44:46	2020-08-30 20:44:50	0.258	Nyctaloid	no
372	2020_08_30_1	20200830-GSM_BC____-020752.raw	2020-08-30 20:44:47	2020-08-30 20:44:51	0.258	Nyctaloid	yes
373	2020_08_30_2	20200830-GSM_BC____-020753.raw	2020-08-30 20:46:31	2020-08-30 20:46:35	0.258	Nyctaloid	yes
374	2020_08_30_2	20200830-GSM_BC____-020754.raw	2020-08-30 20:46:31	2020-08-30 20:46:35	0.258	Nyctaloid	yes
375	2020_08_30_2	20200830-GSM_BC____-020755.raw	2020-08-30 20:46:32	2020-08-30 20:46:36	0.262	Nyctaloid	yes
376	2020_08_30_2	20200830-GSM_BC____-020756.raw	2020-08-30 20:46:32	2020-08-30 20:46:36	0.266	Nyctaloid	yes
377	2020_08_30_2	20200830-GSM_BC____-020757.raw	2020-08-30 20:46:33	2020-08-30 20:46:37	0.262	Nyctaloid	yes
378	2020_08_30_2	20200830-GSM_BC____-020758.raw	2020-08-30 20:46:33	2020-08-30 20:46:37	0.262	Nyctaloid	yes
379	2020_08_30_2	20200830-GSM_BC____-020759.raw	2020-08-30 20:46:34	2020-08-30 20:46:38	0.262	Nyctaloid	yes
380	2020_08_30_3	20200830-GSM_BC____-020839.raw	2020-08-31 00:05:33	2020-08-31 00:05:37	0.258	Nyctaloid	no
381	2020_08_30_3	20200830-GSM_BC____-020840.raw	2020-08-31 00:05:34	2020-08-31 00:05:38	0.258	Nyctaloid	yes
382	2020_08_30_3	20200830-GSM_BC____-020841.raw	2020-08-31 00:05:34	2020-08-31 00:05:38	0.258	Nyctaloid	yes
383	2020_08_30_3	20200830-GSM_BC____-020842.raw	2020-08-31 00:05:35	2020-08-31 00:05:39	0.258	Nyctaloid	yes
384	2020_08_30_3	20200830-GSM_BC____-020843.raw	2020-08-31 00:05:36	2020-08-31 00:05:40	0.258	Nyctaloid	yes
385	2020_08_31_1	20200831-GSM_BC____-021223.raw	2020-08-31 21:15:08	2020-08-31 21:15:12	0.274	Nyctaloid	yes
386	2020_08_31_1	20200831-GSM_BC____-021224.raw	2020-08-31 21:15:10	2020-08-31 21:15:14	0.27	Nyctaloid	yes
387	2020_08_31_1	20200831-GSM_BC____-021225.raw	2020-08-31 21:15:12	2020-08-31 21:15:16	0.278	Nyctaloid	yes
388	2020_08_31_1	20200831-GSM_BC____-021226.raw	2020-08-31 21:15:13	2020-08-31 21:15:17	0.266	Nyctaloid	yes
389	2020_08_31_1	20200831-GSM_BC____-021227.raw	2020-08-31 21:15:13	2020-08-31 21:15:17	0.278	Nyctaloid	yes
390	2020_08_31_1	20200831-GSM_BC____-021228.raw	2020-08-31 21:15:13	2020-08-31 21:15:17	0.262	Nyctaloid	yes
391	2020_08_31_1	20200831-GSM_BC____-021229.raw	2020-08-31 21:15:14	2020-08-31 21:15:18	0.524	Nyctaloid	yes
392	2020_08_31_1	20200831-GSM_BC____-021230.raw	2020-08-31 21:15:15	2020-08-31 21:15:19	0.258	Nyctaloid	no
393	2020_08_31_1	20200831-GSM_BC____-021231.raw	2020-08-31 21:15:16	2020-08-31 21:15:20	0.258	Nyctaloid	no
394	2020_08_31_1	20200831-GSM_BC____-021232.raw	2020-08-31 21:15:17	2020-08-31 21:15:21	0.258	Nyctaloid	yes
395	2020_08_31_1	20200831-GSM_BC____-021233.raw	2020-08-31 21:15:17	2020-08-31 21:15:21	0.266	Nyctaloid	yes
396	2020_08_31_1	20200831-GSM_BC____-021234.raw	2020-08-31 21:15:18	2020-08-31 21:15:22	0.258	Nyctaloid	yes
397	2020_08_31_1	20200831-GSM_BC____-021235.raw	2020-08-31 21:15:20	2020-08-31 21:15:24	0.258	Nyctaloid	yes
398	2020_08_31_1	20200831-GSM_BC____-021236.raw	2020-08-31 21:15:21	2020-08-31 21:15:25	0.262	Nyctaloid	yes
399	2020_08_31_1	20200831-GSM_BC____-021237.raw	2020-08-31 21:15:21	2020-08-31 21:15:25	0.262	Nyctaloid	yes
400	2020_08_31_2	20200901-GSM_BC____-021419.raw	2020-09-01 02:43:10	2020-09-01 02:43:14	0.258	Nyctaloid	yes
401	2020_09_02_1	20200902-GSM_BC____-021883.raw	2020-09-02 22:27:22	2020-09-02 22:27:26	0.262	Nyctaloid	yes
402	2020_09_02_1	20200902-GSM_BC____-021884.raw	2020-09-02 22:27:26	2020-09-02 22:27:30	0.262	Nyctaloid	yes
403	2020_09_02_1	20200902-GSM_BC____-021885.raw	2020-09-02 22:27:27	2020-09-02 22:27:31	0.266	Nyctaloid	yes
404	2020_09_02_1	20200902-GSM_BC____-021886.raw	2020-09-02 22:27:27	2020-09-02 22:27:31	0.258	Nyctaloid	yes
405	2020_09_02_1	20200902-GSM_BC____-021887.raw	2020-09-02 22:27:27	2020-09-02 22:27:31	0.258	Nyctaloid	yes
406	2020_09_02_1	20200902-GSM_BC____-021888.raw	2020-09-02 22:27:28	2020-09-02 22:27:32	0.43	Nyctaloid	yes
407	2020_09_02_1	20200902-GSM_BC____-021889.raw	2020-09-02 22:27:28	2020-09-02 22:27:32	0.266	Nyctaloid	yes
408	2020_09_02_1	20200902-GSM_BC____-021890.raw	2020-09-02 22:27:29	2020-09-02 22:27:33	0.258	Nyctaloid	no
409	2020_09_02_1	20200902-GSM_BC____-021891.raw	2020-09-02 22:27:30	2020-09-02 22:27:34	0.258	Nyctaloid	yes
410	2020_09_02_1	20200902-GSM_BC____-021892.raw	2020-09-02 22:27:31	2020-09-02 22:27:35	0.258	Nyctaloid	yes
411	2020_09_02_1	20200902-GSM_BC____-021893.raw	2020-09-02 22:27:31	2020-09-02 22:27:35	0.262	Nyctaloid	yes
412	2020_09_02_1	20200902-GSM_BC____-021894.raw	2020-09-02 22:27:31	2020-09-02 22:27:35	0.274	Nyctaloid	yes
413	2020_09_02_1	20200902-GSM_BC____-021895.raw	2020-09-02 22:27:32	2020-09-02 22:27:36	0.258	Nyctaloid	yes
414	2020_09_02_1	20200902-GSM_BC____-021896.raw	2020-09-02 22:27:32	2020-09-02 22:27:36	0.262	Nyctaloid	yes
415	2020_09_02_1	20200902-GSM_BC____-021897.raw	2020-09-02 22:27:33	2020-09-02 22:27:37	0.413	Nyctaloid	yes
416	2020_09_02_1	20200902-GSM_BC____-021898.raw	2020-09-02 22:27:33	2020-09-02 22:27:37	0.258	Nyctaloid	no
417	2020_09_02_1	20200902-GSM_BC____-021899.raw	2020-09-02 22:27:34	2020-09-02 22:27:38	0.266	Nyctaloid	no
418	2020_09_02_1	20200902-GSM_BC____-021900.raw	2020-09-02 22:27:35	2020-09-02 22:27:39	0.258	Nyctaloid	yes
419	2020_09_02_1	20200902-GSM_BC____-021901.raw	2020-09-02 22:27:35	2020-09-02 22:27:39	0.258	Nyctaloid	yes
420	2020_09_02_1	20200902-GSM_BC____-021902.raw	2020-09-02 22:27:36	2020-09-02 22:27:40	0.258	Nyctaloid	yes
421	2020_09_02_1	20200902-GSM_BC____-021903.raw	2020-09-02 22:27:36	2020-09-02 22:27:40	0.262	Nyctaloid	yes
422	2020_09_02_1	20200902-GSM_BC____-021904.raw	2020-09-02 22:27:37	2020-09-02 22:27:41	0.262	Nyctaloid	yes
423	2020_09_02_1	20200902-GSM_BC____-021905.raw	2020-09-02 22:27:37	2020-09-02 22:27:41	0.262	Nyctaloid	yes
424	2020_09_02_1	20200902-GSM_BC____-021906.raw	2020-09-02 22:27:38	2020-09-02 22:27:42	0.262	Nyctaloid	yes
425	2020_09_02_1	20200902-GSM_BC____-021907.raw	2020-09-02 22:27:38	2020-09-02 22:27:42	0.274	Nyctaloid	yes
426	2020_09_02_1	20200902-GSM_BC____-021908.raw	2020-09-02 22:27:39	2020-09-02 22:27:43	0.643	Nyctaloid	yes
427	2020_09_02_1	20200902-GSM_BC____-021909.raw	2020-09-02 22:27:41	2020-09-02 22:27:45	1.196	Nyctaloid	yes
428	2020_09_02_1	20200902-GSM_BC____-021910.raw	2020-09-02 22:27:43	2020-09-02 22:27:47	2.342	Nyctaloid	yes
429	2020_09_02_1	20200902-GSM_BC____-021911.raw	2020-09-02 22:27:46	2020-09-02 22:27:50	2.277	Nyctaloid	no
430	2020_09_02_1	20200902-GSM_BC____-021912.raw	2020-09-02 22:27:46	2020-09-02 22:27:50	0.258	Nyctaloid	yes
431	2020_09_02_2	20200903-GSM_BC____-021975.raw	2020-09-03 02:19:20	2020-09-03 02:19:24	0.266	Nyctaloid	yes
432	2020_09_02_3	20200903-GSM_BC____-021977.raw	2020-09-03 04:20:38	2020-09-03 04:20:42	0.258	Nyctaloid	yes
433	2020_09_14_1	20200914-GSM_BC____-024298.raw	2020-09-15 00:36:44	2020-09-15 00:36:48	0.258	Nyctaloid	yes
434	2020_09_14_1	20200914-GSM_BC____-024299.raw	2020-09-15 00:36:57	2020-09-15 00:37:01	0.258	Nyctaloid	yes
435	2020_09_14_1	20200914-GSM_BC____-024300.raw	2020-09-15 00:36:58	2020-09-15 00:37:02	0.258	Nyctaloid	yes
436	2020_09_14_1	20200914-GSM_BC____-024301.raw	2020-09-15 00:36:59	2020-09-15 00:37:03	0.258	Nyctaloid	yes
437	2020_09_14_1	20200914-GSM_BC____-024302.raw	2020-09-15 00:37:00	2020-09-15 00:37:04	0.258	Nyctaloid	yes
438	2020_09_14_1	20200914-GSM_BC____-024303.raw	2020-09-15 00:37:00	2020-09-15 00:37:04	0.258	Nyctaloid	yes
439	2020_09_14_1	20200914-GSM_BC____-024304.raw	2020-09-15 00:37:06	2020-09-15 00:37:10	0.258	Nyctaloid	no
440	2020_09_15_1	20200916-GSM_BC____-024554.raw	2020-09-16 06:39:23	2020-09-16 06:39:27	0.266	Nyctaloid	yes
441	2020_09_15_1	20200916-GSM_BC____-024555.raw	2020-09-16 06:39:24	2020-09-16 06:39:28	0.262	Nyctaloid	yes
442	2020_09_15_1	20200916-GSM_BC____-024556.raw	2020-09-16 06:39:25	2020-09-16 06:39:29	0.258	Nyctaloid	yes
443	2020_09_15_1	20200916-GSM_BC____-024557.raw	2020-09-16 06:39:25	2020-09-16 06:39:29	0.258	Nyctaloid	yes
444	2020_09_15_1	20200916-GSM_BC____-024558.raw	2020-09-16 06:39:26	2020-09-16 06:39:30	0.262	Nyctaloid	yes
445	2020_09_15_1	20200916-GSM_BC____-024559.raw	2020-09-16 06:39:27	2020-09-16 06:39:31	0.454	Nyctaloid	yes
446	2020_09_15_1	20200916-GSM_BC____-024560.raw	2020-09-16 06:39:28	2020-09-16 06:39:32	0.258	Nyctaloid	yes
447	2020_09_17_1	20200917-GSM_BC____-024859.raw	2020-09-17 20:11:39	2020-09-17 20:11:43	0.258	Nyctaloid	yes
448	2020_09_17_1	20200917-GSM_BC____-024860.raw	2020-09-17 20:11:39	2020-09-17 20:11:43	0.258	Nyctaloid	yes
449	2020_09_17_1	20200917-GSM_BC____-024861.raw	2020-09-17 20:11:40	2020-09-17 20:11:44	0.258	Nyctaloid	no
450	2020_09_17_1	20200917-GSM_BC____-024862.raw	2020-09-17 20:11:42	2020-09-17 20:11:46	0.262	Nyctaloid	yes
451	2020_09_19_1	20200919-GSM_BC____-025452.raw	2020-09-19 19:33:48	2020-09-19 19:33:52	0.258	Nyctaloid	yes
452	2020_09_19_1	20200919-GSM_BC____-025453.raw	2020-09-19 19:33:49	2020-09-19 19:33:53	0.466	Nyctaloid	yes
453	2020_09_19_1	20200919-GSM_BC____-025454.raw	2020-09-19 19:33:49	2020-09-19 19:33:53	0.258	Nyctaloid	yes
454	2020_09_19_1	20200919-GSM_BC____-025455.raw	2020-09-19 19:33:49	2020-09-19 19:33:53	0.258	Nyctaloid	yes
455	2020_09_23_1	20200923-GSM_BC____-026039.raw	2020-09-23 20:11:30	2020-09-23 20:11:34	0.266	Nyctaloid	yes
456	2020_09_23_1	20200923-GSM_BC____-026040.raw	2020-09-23 20:11:31	2020-09-23 20:11:35	0.266	Nyctaloid	yes
457	2020_09_23_1	20200923-GSM_BC____-026041.raw	2020-09-23 20:11:32	2020-09-23 20:11:36	0.258	Nyctaloid	yes
458	2020_09_23_1	20200923-GSM_BC____-026042.raw	2020-09-23 20:11:32	2020-09-23 20:11:36	0.262	Nyctaloid	yes
459	2020_09_23_1	20200923-GSM_BC____-026043.raw	2020-09-23 20:11:33	2020-09-23 20:11:37	0.258	Nyctaloid	yes
460	2020_09_23_1	20200923-GSM_BC____-026044.raw	2020-09-23 20:11:35	2020-09-23 20:11:39	0.258	Nyctaloid	yes
461	2020_10_01_2	20201001-GSM_BC____-027099.raw	2020-10-01 19:03:47	2020-10-01 19:03:51	0.258	Nyctaloid	yes
	total:	461	-	-	-	-	315

## Sheet: Radar_images
S2B Supporting Information. Information about the used radar images.
N	Bat event	Radar image name	Recorded timestamp
1	2020_05_17_1	CF_0_213m_f_2_5s_AT_15_0_00119894	2020-05-17 22:12:52
2	2020_05_17_1	CF_0_213m_f_2_5s_AT_15_0_00119895	2020-05-17 22:12:54
3	2020_05_17_1	CF_0_213m_f_2_5s_AT_15_0_00119896	2020-05-17 22:12:56
4	2020_05_17_1	CF_0_213m_f_2_5s_AT_15_0_00119897	2020-05-17 22:13:00
5	2020_05_17_1	CF_0_213m_f_2_5s_AT_15_0_00119898	2020-05-17 22:13:02
6	2020_05_17_1	CF_0_213m_f_2_5s_AT_15_0_00119899	2020-05-17 22:13:04
7	2020_05_17_1	CF_0_213m_f_2_5s_AT_15_0_00119900	2020-05-17 22:13:06
8	2020_05_17_1	CF_0_213m_f_2_5s_AT_15_0_00119901	2020-05-17 22:13:10
9	2020_05_17_1	CF_0_213m_f_2_5s_AT_15_0_00119902	2020-05-17 22:13:12
10	2020_05_17_1	CF_0_213m_f_2_5s_AT_15_0_00119903	2020-05-17 22:13:14
11	2020_05_17_1	CF_0_213m_f_2_5s_AT_15_0_00119904	2020-05-17 22:13:18
12	2020_05_17_1	CF_0_213m_f_2_5s_AT_15_0_00119905	2020-05-17 22:13:20
13	2020_05_17_1	CF_0_213m_f_2_5s_AT_15_0_00119906	2020-05-17 22:13:22
14	2020_05_17_1	CF_0_213m_f_2_5s_AT_15_0_00119907	2020-05-17 22:13:24
15	2020_05_17_1	CF_0_213m_f_2_5s_AT_15_0_00119908	2020-05-17 22:13:28
16	2020_05_17_1	CF_0_213m_f_2_5s_AT_15_0_00119909	2020-05-17 22:13:30
17	2020_05_17_1	CF_0_213m_f_2_5s_AT_15_0_00119910	2020-05-17 22:13:32
18	2020_05_19_1	CF_0_213m_f_2_5s_AT_15_0_00195298	2020-05-20 03:35:36
19	2020_05_19_1	CF_0_213m_f_2_5s_AT_15_0_00195299	2020-05-20 03:35:38
20	2020_05_19_1	CF_0_213m_f_2_5s_AT_15_0_00195300	2020-05-20 03:35:40
21	2020_05_19_1	CF_0_213m_f_2_5s_AT_15_0_00195301	2020-05-20 03:35:42
22	2020_05_19_1	CF_0_213m_f_2_5s_AT_15_0_00195302	2020-05-20 03:35:46
23	2020_05_19_1	CF_0_213m_f_2_5s_AT_15_0_00195303	2020-05-20 03:35:48
24	2020_05_19_1	CF_0_213m_f_2_5s_AT_15_0_00195304	2020-05-20 03:35:50
25	2020_05_19_1	CF_0_213m_f_2_5s_AT_15_0_00195305	2020-05-20 03:35:52
26	2020_05_19_1	CF_0_213m_f_2_5s_AT_15_0_00195306	2020-05-20 03:35:56
27	2020_05_19_1	CF_0_213m_f_2_5s_AT_15_0_00195307	2020-05-20 03:35:58
28	2020_05_19_1	CF_0_213m_f_2_5s_AT_15_0_00195308	2020-05-20 03:36:00
29	2020_05_19_1	CF_0_213m_f_2_5s_AT_15_0_00195309	2020-05-20 03:36:02
30	2020_05_19_1	CF_0_213m_f_2_5s_AT_15_0_00195310	2020-05-20 03:36:06
31	2020_05_19_1	CF_0_213m_f_2_5s_AT_15_0_00195311	2020-05-20 03:36:08
32	2020_05_19_1	CF_0_213m_f_2_5s_AT_15_0_00195312	2020-05-20 03:36:10
33	2020_05_19_1	CF_0_213m_f_2_5s_AT_15_0_00195313	2020-05-20 03:36:14
34	2020_05_19_1	CF_0_213m_f_2_5s_AT_15_0_00195314	2020-05-20 03:36:16
35	2020_05_19_1	CF_0_213m_f_2_5s_AT_15_0_00195315	2020-05-20 03:36:18
36	2020_05_19_1	CF_0_213m_f_2_5s_AT_15_0_00195316	2020-05-20 03:36:20
37	2020_05_28_1	CF_0_215m_f_2_5s_AT_15_0_00081115	2020-05-29 03:05:44
38	2020_05_28_1	CF_0_215m_f_2_5s_AT_15_0_00081116	2020-05-29 03:05:46
39	2020_05_28_1	CF_0_215m_f_2_5s_AT_15_0_00081117	2020-05-29 03:05:48
40	2020_05_28_1	CF_0_215m_f_2_5s_AT_15_0_00081118	2020-05-29 03:05:52
41	2020_05_28_1	CF_0_215m_f_2_5s_AT_15_0_00081119	2020-05-29 03:05:54
42	2020_05_28_1	CF_0_215m_f_2_5s_AT_15_0_00081120	2020-05-29 03:05:56
43	2020_05_28_1	CF_0_215m_f_2_5s_AT_15_0_00081121	2020-05-29 03:05:58
44	2020_05_28_1	CF_0_215m_f_2_5s_AT_15_0_00081122	2020-05-29 03:06:02
45	2020_05_28_1	CF_0_215m_f_2_5s_AT_15_0_00081123	2020-05-29 03:06:04
46	2020_05_28_1	CF_0_215m_f_2_5s_AT_15_0_00081124	2020-05-29 03:06:06
47	2020_05_28_1	CF_0_215m_f_2_5s_AT_15_0_00081125	2020-05-29 03:06:10
48	2020_05_28_1	CF_0_215m_f_2_5s_AT_15_0_00081126	2020-05-29 03:06:12
49	2020_05_28_1	CF_0_215m_f_2_5s_AT_15_0_00081127	2020-05-29 03:06:14
50	2020_05_28_1	CF_0_215m_f_2_5s_AT_15_0_00081128	2020-05-29 03:06:16
51	2020_05_28_1	CF_0_215m_f_2_5s_AT_15_0_00081129	2020-05-29 03:06:20
52	2020_05_28_1	CF_0_215m_f_2_5s_AT_15_0_00081130	2020-05-29 03:06:22
53	2020_05_28_1	CF_0_215m_f_2_5s_AT_15_0_00081131	2020-05-29 03:06:24
54	2020_06_13_1	CF_0_215m_f_2_5s_AT_15_0_00082134	2020-06-14 02:17:52
55	2020_06_13_1	CF_0_215m_f_2_5s_AT_15_0_00082135	2020-06-14 02:17:54
56	2020_06_13_1	CF_0_215m_f_2_5s_AT_15_0_00082136	2020-06-14 02:17:57
57	2020_06_13_1	CF_0_215m_f_2_5s_AT_15_0_00082137	2020-06-14 02:17:59
58	2020_06_13_1	CF_0_215m_f_2_5s_AT_15_0_00082138	2020-06-14 02:18:02
59	2020_06_13_1	CF_0_215m_f_2_5s_AT_15_0_00082139	2020-06-14 02:18:05
60	2020_06_13_1	CF_0_215m_f_2_5s_AT_15_0_00082140	2020-06-14 02:18:07
61	2020_06_13_1	CF_0_215m_f_2_5s_AT_15_0_00082141	2020-06-14 02:18:10
62	2020_06_13_1	CF_0_215m_f_2_5s_AT_15_0_00082142	2020-06-14 02:18:12
63	2020_06_13_1	CF_0_215m_f_2_5s_AT_15_0_00082143	2020-06-14 02:18:15
64	2020_06_13_1	CF_0_215m_f_2_5s_AT_15_0_00082144	2020-06-14 02:18:17
65	2020_06_13_1	CF_0_215m_f_2_5s_AT_15_0_00082145	2020-06-14 02:18:20
66	2020_06_13_1	CF_0_215m_f_2_5s_AT_15_0_00082146	2020-06-14 02:18:22
67	2020_06_13_1	CF_0_215m_f_2_5s_AT_15_0_00082147	2020-06-14 02:18:25
68	2020_06_13_1	CF_0_215m_f_2_5s_AT_15_0_00082148	2020-06-14 02:18:27
69	2020_06_13_1	CF_0_215m_f_2_5s_AT_15_0_00082149	2020-06-14 02:18:30
70	2020_06_13_1	CF_0_215m_f_2_5s_AT_15_0_00082150	2020-06-14 02:18:33
71	2020_06_22_1	CF_0_215m_f_2_5s_AT_15_0_00386214	2020-06-23 01:28:22
72	2020_06_22_1	CF_0_215m_f_2_5s_AT_15_0_00386215	2020-06-23 01:28:25
73	2020_06_22_1	CF_0_215m_f_2_5s_AT_15_0_00386216	2020-06-23 01:28:27
74	2020_06_22_1	CF_0_215m_f_2_5s_AT_15_0_00386217	2020-06-23 01:28:30
75	2020_06_22_1	CF_0_215m_f_2_5s_AT_15_0_00386218	2020-06-23 01:28:32
76	2020_06_22_1	CF_0_215m_f_2_5s_AT_15_0_00386219	2020-06-23 01:28:35
77	2020_06_22_1	CF_0_215m_f_2_5s_AT_15_0_00386220	2020-06-23 01:28:37
78	2020_06_22_1	CF_0_215m_f_2_5s_AT_15_0_00386221	2020-06-23 01:28:40
79	2020_06_22_1	CF_0_215m_f_2_5s_AT_15_0_00386222	2020-06-23 01:28:43
80	2020_06_22_1	CF_0_215m_f_2_5s_AT_15_0_00386223	2020-06-23 01:28:45
81	2020_06_22_1	CF_0_215m_f_2_5s_AT_15_0_00386224	2020-06-23 01:28:48
82	2020_06_22_1	CF_0_215m_f_2_5s_AT_15_0_00386225	2020-06-23 01:28:50
83	2020_06_22_1	CF_0_215m_f_2_5s_AT_15_0_00386226	2020-06-23 01:28:53
84	2020_06_22_1	CF_0_215m_f_2_5s_AT_15_0_00386227	2020-06-23 01:28:55
85	2020_06_22_1	CF_0_215m_f_2_5s_AT_15_0_00386228	2020-06-23 01:28:58
86	2020_06_22_1	CF_0_215m_f_2_5s_AT_15_0_00386229	2020-06-23 01:29:00
87	2020_06_22_2	CF_0_215m_f_2_5s_AT_15_0_00388978	2020-06-23 03:25:51
88	2020_06_22_2	CF_0_215m_f_2_5s_AT_15_0_00388979	2020-06-23 03:25:53
89	2020_06_22_2	CF_0_215m_f_2_5s_AT_15_0_00388980	2020-06-23 03:25:56
90	2020_06_22_2	CF_0_215m_f_2_5s_AT_15_0_00388981	2020-06-23 03:25:59
91	2020_06_22_2	CF_0_215m_f_2_5s_AT_15_0_00388982	2020-06-23 03:26:01
92	2020_06_22_2	CF_0_215m_f_2_5s_AT_15_0_00388983	2020-06-23 03:26:04
93	2020_06_22_2	CF_0_215m_f_2_5s_AT_15_0_00388984	2020-06-23 03:26:06
94	2020_06_22_2	CF_0_215m_f_2_5s_AT_15_0_00388985	2020-06-23 03:26:09
95	2020_06_22_2	CF_0_215m_f_2_5s_AT_15_0_00388986	2020-06-23 03:26:11
96	2020_06_22_2	CF_0_215m_f_2_5s_AT_15_0_00388987	2020-06-23 03:26:14
97	2020_06_22_2	CF_0_215m_f_2_5s_AT_15_0_00388988	2020-06-23 03:26:16
98	2020_06_22_2	CF_0_215m_f_2_5s_AT_15_0_00388989	2020-06-23 03:26:19
99	2020_06_22_2	CF_0_215m_f_2_5s_AT_15_0_00388990	2020-06-23 03:26:22
100	2020_06_22_2	CF_0_215m_f_2_5s_AT_15_0_00388991	2020-06-23 03:26:24
101	2020_06_22_2	CF_0_215m_f_2_5s_AT_15_0_00388992	2020-06-23 03:26:27
102	2020_06_22_2	CF_0_215m_f_2_5s_AT_15_0_00388993	2020-06-23 03:26:29
103	2020_06_22_2	CF_0_215m_f_2_5s_AT_15_0_00388994	2020-06-23 03:26:32
104	2020_06_23_1	CF_0_215m_f_2_5s_AT_15_0_00418824	2020-06-24 00:33:04
105	2020_06_23_1	CF_0_215m_f_2_5s_AT_15_0_00418825	2020-06-24 00:33:07
106	2020_06_23_1	CF_0_215m_f_2_5s_AT_15_0_00418826	2020-06-24 00:33:09
107	2020_06_23_1	CF_0_215m_f_2_5s_AT_15_0_00418827	2020-06-24 00:33:12
108	2020_06_23_1	CF_0_215m_f_2_5s_AT_15_0_00418828	2020-06-24 00:33:14
109	2020_06_23_1	CF_0_215m_f_2_5s_AT_15_0_00418829	2020-06-24 00:33:17
110	2020_06_23_1	CF_0_215m_f_2_5s_AT_15_0_00418830	2020-06-24 00:33:19
111	2020_06_23_1	CF_0_215m_f_2_5s_AT_15_0_00418831	2020-06-24 00:33:22
112	2020_06_23_1	CF_0_215m_f_2_5s_AT_15_0_00418832	2020-06-24 00:33:24
113	2020_06_23_1	CF_0_215m_f_2_5s_AT_15_0_00418833	2020-06-24 00:33:27
114	2020_06_23_1	CF_0_215m_f_2_5s_AT_15_0_00418834	2020-06-24 00:33:30
115	2020_06_23_1	CF_0_215m_f_2_5s_AT_15_0_00418835	2020-06-24 00:33:32
116	2020_06_23_1	CF_0_215m_f_2_5s_AT_15_0_00418836	2020-06-24 00:33:35
117	2020_06_23_1	CF_0_215m_f_2_5s_AT_15_0_00418837	2020-06-24 00:33:37
118	2020_06_23_1	CF_0_215m_f_2_5s_AT_15_0_00418838	2020-06-24 00:33:40
119	2020_06_28_1	CF_0_215m_f_2_5s_AT_15_0_00587681	2020-06-29 00:03:01
120	2020_06_28_1	CF_0_215m_f_2_5s_AT_15_0_00587682	2020-06-29 00:03:03
121	2020_06_28_1	CF_0_215m_f_2_5s_AT_15_0_00587683	2020-06-29 00:03:06
122	2020_06_28_1	CF_0_215m_f_2_5s_AT_15_0_00587684	2020-06-29 00:03:08
123	2020_06_28_1	CF_0_215m_f_2_5s_AT_15_0_00587685	2020-06-29 00:03:11
124	2020_06_28_1	CF_0_215m_f_2_5s_AT_15_0_00587686	2020-06-29 00:03:14
125	2020_06_28_1	CF_0_215m_f_2_5s_AT_15_0_00587687	2020-06-29 00:03:16
126	2020_06_28_1	CF_0_215m_f_2_5s_AT_15_0_00587688	2020-06-29 00:03:19
127	2020_06_28_1	CF_0_215m_f_2_5s_AT_15_0_00587689	2020-06-29 00:03:21
128	2020_06_28_1	CF_0_215m_f_2_5s_AT_15_0_00587690	2020-06-29 00:03:24
129	2020_06_28_1	CF_0_215m_f_2_5s_AT_15_0_00587691	2020-06-29 00:03:26
130	2020_06_28_1	CF_0_215m_f_2_5s_AT_15_0_00587692	2020-06-29 00:03:29
131	2020_06_28_1	CF_0_215m_f_2_5s_AT_15_0_00587693	2020-06-29 00:03:31
132	2020_06_28_1	CF_0_215m_f_2_5s_AT_15_0_00587694	2020-06-29 00:03:34
133	2020_06_28_1	CF_0_215m_f_2_5s_AT_15_0_00587695	2020-06-29 00:03:36
134	2020_06_28_1	CF_0_215m_f_2_5s_AT_15_0_00587696	2020-06-29 00:03:39
135	2020_06_28_1	CF_0_215m_f_2_5s_AT_15_0_00587697	2020-06-29 00:03:42
136	2020_06_28_1	CF_0_215m_f_2_5s_AT_15_0_00587698	2020-06-29 00:03:44
137	2020_06_28_1	CF_0_215m_f_2_5s_AT_15_0_00587699	2020-06-29 00:03:47
138	2020_06_28_1	CF_0_215m_f_2_5s_AT_15_0_00587700	2020-06-29 00:03:49
139	2020_06_28_1	CF_0_215m_f_2_5s_AT_15_0_00587701	2020-06-29 00:03:52
140	2020_06_28_1	CF_0_215m_f_2_5s_AT_15_0_00587702	2020-06-29 00:03:54
141	2020_06_28_1	CF_0_215m_f_2_5s_AT_15_0_00587703	2020-06-29 00:03:57
142	2020_06_28_1	CF_0_215m_f_2_5s_AT_15_0_00587704	2020-06-29 00:03:59
143	2020_07_21_1	CF_0_215m_f_2_5s_AT_15_0_00015016	2020-07-22 00:41:18
144	2020_07_21_1	CF_0_215m_f_2_5s_AT_15_0_00015017	2020-07-22 00:41:20
145	2020_07_21_1	CF_0_215m_f_2_5s_AT_15_0_00015018	2020-07-22 00:41:23
146	2020_07_21_1	CF_0_215m_f_2_5s_AT_15_0_00015019	2020-07-22 00:41:25
147	2020_07_21_1	CF_0_215m_f_2_5s_AT_15_0_00015020	2020-07-22 00:41:28
148	2020_07_21_1	CF_0_215m_f_2_5s_AT_15_0_00015021	2020-07-22 00:41:31
149	2020_07_21_1	CF_0_215m_f_2_5s_AT_15_0_00015022	2020-07-22 00:41:33
150	2020_07_21_1	CF_0_215m_f_2_5s_AT_15_0_00015023	2020-07-22 00:41:36
151	2020_07_21_1	CF_0_215m_f_2_5s_AT_15_0_00015024	2020-07-22 00:41:38
152	2020_07_21_1	CF_0_215m_f_2_5s_AT_15_0_00015025	2020-07-22 00:41:41
153	2020_07_21_1	CF_0_215m_f_2_5s_AT_15_0_00015026	2020-07-22 00:41:43
154	2020_07_21_1	CF_0_215m_f_2_5s_AT_15_0_00015027	2020-07-22 00:41:46
155	2020_07_21_1	CF_0_215m_f_2_5s_AT_15_0_00015028	2020-07-22 00:41:49
156	2020_07_21_1	CF_0_215m_f_2_5s_AT_15_0_00015029	2020-07-22 00:41:51
157	2020_07_21_1	CF_0_215m_f_2_5s_AT_15_0_00015030	2020-07-22 00:41:54
158	2020_07_21_1	CF_0_215m_f_2_5s_AT_15_0_00015031	2020-07-22 00:41:56
159	2020_07_21_1	CF_0_215m_f_2_5s_AT_15_0_00015032	2020-07-22 00:41:59
160	2020_07_21_1	CF_0_215m_f_2_5s_AT_15_0_00015033	2020-07-22 00:42:01
161	2020_07_23_1	CF_0_215m_f_2_5s_AT_15_0_00079936	2020-07-23 22:37:00
162	2020_07_23_1	CF_0_215m_f_2_5s_AT_15_0_00079937	2020-07-23 22:37:02
163	2020_07_23_1	CF_0_215m_f_2_5s_AT_15_0_00079938	2020-07-23 22:37:05
164	2020_07_23_1	CF_0_215m_f_2_5s_AT_15_0_00079939	2020-07-23 22:37:07
165	2020_07_23_1	CF_0_215m_f_2_5s_AT_15_0_00079940	2020-07-23 22:37:10
166	2020_07_23_1	CF_0_215m_f_2_5s_AT_15_0_00079941	2020-07-23 22:37:12
167	2020_07_23_1	CF_0_215m_f_2_5s_AT_15_0_00079942	2020-07-23 22:37:15
168	2020_07_23_1	CF_0_215m_f_2_5s_AT_15_0_00079943	2020-07-23 22:37:17
169	2020_07_23_1	CF_0_215m_f_2_5s_AT_15_0_00079944	2020-07-23 22:37:20
170	2020_07_23_1	CF_0_215m_f_2_5s_AT_15_0_00079945	2020-07-23 22:37:23
171	2020_07_23_1	CF_0_215m_f_2_5s_AT_15_0_00079946	2020-07-23 22:37:25
172	2020_07_23_1	CF_0_215m_f_2_5s_AT_15_0_00079947	2020-07-23 22:37:28
173	2020_07_23_1	CF_0_215m_f_2_5s_AT_15_0_00079948	2020-07-23 22:37:30
174	2020_07_23_1	CF_0_215m_f_2_5s_AT_15_0_00079949	2020-07-23 22:37:33
175	2020_07_23_1	CF_0_215m_f_2_5s_AT_15_0_00079950	2020-07-23 22:37:35
176	2020_07_23_1	CF_0_215m_f_2_5s_AT_15_0_00079951	2020-07-23 22:37:38
177	2020_07_23_1	CF_0_215m_f_2_5s_AT_15_0_00079952	2020-07-23 22:37:40
178	2020_07_23_1	CF_0_215m_f_2_5s_AT_15_0_00079953	2020-07-23 22:37:43
179	2020_07_23_1	CF_0_215m_f_2_5s_AT_15_0_00079954	2020-07-23 22:37:46
180	2020_07_23_1	CF_0_215m_f_2_5s_AT_15_0_00079955	2020-07-23 22:37:48
181	2020_07_23_1	CF_0_215m_f_2_5s_AT_15_0_00079956	2020-07-23 22:37:51
182	2020_07_23_1	CF_0_215m_f_2_5s_AT_15_0_00079957	2020-07-23 22:37:53
183	2020_07_23_1	CF_0_215m_f_2_5s_AT_15_0_00079958	2020-07-23 22:37:56
184	2020_07_23_1	CF_0_215m_f_2_5s_AT_15_0_00079959	2020-07-23 22:37:58
185	2020_07_23_1	CF_0_215m_f_2_5s_AT_15_0_00079960	2020-07-23 22:38:01
186	2020_07_23_1	CF_0_215m_f_2_5s_AT_15_0_00079961	2020-07-23 22:38:03
187	2020_07_23_1	CF_0_215m_f_2_5s_AT_15_0_00079962	2020-07-23 22:38:06
188	2020_07_23_1	CF_0_215m_f_2_5s_AT_15_0_00079963	2020-07-23 22:38:09
189	2020_07_23_1	CF_0_215m_f_2_5s_AT_15_0_00079964	2020-07-23 22:38:11
190	2020_07_23_1	CF_0_215m_f_2_5s_AT_15_0_00079965	2020-07-23 22:38:14
191	2020_07_23_1	CF_0_215m_f_2_5s_AT_15_0_00079966	2020-07-23 22:38:16
192	2020_07_23_1	CF_0_215m_f_2_5s_AT_15_0_00079967	2020-07-23 22:38:19
193	2020_07_23_2	CF_0_215m_f_2_5s_AT_15_0_00088817	2020-07-24 04:53:58
194	2020_07_23_2	CF_0_215m_f_2_5s_AT_15_0_00088818	2020-07-24 04:54:00
195	2020_07_23_2	CF_0_215m_f_2_5s_AT_15_0_00088819	2020-07-24 04:54:03
196	2020_07_23_2	CF_0_215m_f_2_5s_AT_15_0_00088820	2020-07-24 04:54:05
197	2020_07_23_2	CF_0_215m_f_2_5s_AT_15_0_00088821	2020-07-24 04:54:08
198	2020_07_23_2	CF_0_215m_f_2_5s_AT_15_0_00088822	2020-07-24 04:54:10
199	2020_07_23_2	CF_0_215m_f_2_5s_AT_15_0_00088823	2020-07-24 04:54:13
200	2020_07_23_2	CF_0_215m_f_2_5s_AT_15_0_00088824	2020-07-24 04:54:15
201	2020_07_23_2	CF_0_215m_f_2_5s_AT_15_0_00088825	2020-07-24 04:54:18
202	2020_07_23_2	CF_0_215m_f_2_5s_AT_15_0_00088826	2020-07-24 04:54:21
203	2020_07_23_2	CF_0_215m_f_2_5s_AT_15_0_00088827	2020-07-24 04:54:23
204	2020_07_23_2	CF_0_215m_f_2_5s_AT_15_0_00088828	2020-07-24 04:54:26
205	2020_07_23_2	CF_0_215m_f_2_5s_AT_15_0_00088829	2020-07-24 04:54:28
206	2020_07_23_2	CF_0_215m_f_2_5s_AT_15_0_00088830	2020-07-24 04:54:31
207	2020_07_23_2	CF_0_215m_f_2_5s_AT_15_0_00088831	2020-07-24 04:54:33
208	2020_07_23_2	CF_0_215m_f_2_5s_AT_15_0_00088832	2020-07-24 04:54:36
209	2020_07_23_2	CF_0_215m_f_2_5s_AT_15_0_00088833	2020-07-24 04:54:39
210	2020_07_23_2	CF_0_215m_f_2_5s_AT_15_0_00088834	2020-07-24 04:54:41
211	2020_07_25_1	CF_0_215m_f_2_5s_AT_15_0_00146598	2020-07-25 21:46:30
212	2020_07_25_1	CF_0_215m_f_2_5s_AT_15_0_00146599	2020-07-25 21:46:33
213	2020_07_25_1	CF_0_215m_f_2_5s_AT_15_0_00146600	2020-07-25 21:46:35
214	2020_07_25_1	CF_0_215m_f_2_5s_AT_15_0_00146601	2020-07-25 21:46:38
215	2020_07_25_1	CF_0_215m_f_2_5s_AT_15_0_00146602	2020-07-25 21:46:41
216	2020_07_25_1	CF_0_215m_f_2_5s_AT_15_0_00146603	2020-07-25 21:46:43
217	2020_07_25_1	CF_0_215m_f_2_5s_AT_15_0_00146604	2020-07-25 21:46:46
218	2020_07_25_1	CF_0_215m_f_2_5s_AT_15_0_00146605	2020-07-25 21:46:48
219	2020_07_25_1	CF_0_215m_f_2_5s_AT_15_0_00146606	2020-07-25 21:46:51
220	2020_07_25_1	CF_0_215m_f_2_5s_AT_15_0_00146607	2020-07-25 21:46:53
221	2020_07_25_1	CF_0_215m_f_2_5s_AT_15_0_00146608	2020-07-25 21:46:56
222	2020_07_25_1	CF_0_215m_f_2_5s_AT_15_0_00146609	2020-07-25 21:46:58
223	2020_07_25_1	CF_0_215m_f_2_5s_AT_15_0_00146610	2020-07-25 21:47:01
224	2020_07_25_1	CF_0_215m_f_2_5s_AT_15_0_00146611	2020-07-25 21:47:04
225	2020_07_25_1	CF_0_215m_f_2_5s_AT_15_0_00146612	2020-07-25 21:47:06
226	2020_07_26_1	CF_0_215m_f_2_5s_AT_15_0_00181572	2020-07-26 22:30:48
227	2020_07_26_1	CF_0_215m_f_2_5s_AT_15_0_00181573	2020-07-26 22:30:51
228	2020_07_26_1	CF_0_215m_f_2_5s_AT_15_0_00181574	2020-07-26 22:30:53
229	2020_07_26_1	CF_0_215m_f_2_5s_AT_15_0_00181575	2020-07-26 22:30:56
230	2020_07_26_1	CF_0_215m_f_2_5s_AT_15_0_00181576	2020-07-26 22:30:58
231	2020_07_26_1	CF_0_215m_f_2_5s_AT_15_0_00181577	2020-07-26 22:31:01
232	2020_07_26_1	CF_0_215m_f_2_5s_AT_15_0_00181578	2020-07-26 22:31:03
233	2020_07_26_1	CF_0_215m_f_2_5s_AT_15_0_00181579	2020-07-26 22:31:06
234	2020_07_26_1	CF_0_215m_f_2_5s_AT_15_0_00181580	2020-07-26 22:31:09
235	2020_07_26_1	CF_0_215m_f_2_5s_AT_15_0_00181581	2020-07-26 22:31:11
236	2020_07_26_1	CF_0_215m_f_2_5s_AT_15_0_00181582	2020-07-26 22:31:14
237	2020_07_26_1	CF_0_215m_f_2_5s_AT_15_0_00181583	2020-07-26 22:31:16
238	2020_07_26_1	CF_0_215m_f_2_5s_AT_15_0_00181584	2020-07-26 22:31:19
239	2020_07_26_1	CF_0_215m_f_2_5s_AT_15_0_00181585	2020-07-26 22:31:21
240	2020_07_26_1	CF_0_215m_f_2_5s_AT_15_0_00181586	2020-07-26 22:31:24
241	2020_07_26_1	CF_0_215m_f_2_5s_AT_15_0_00181587	2020-07-26 22:31:26
242	2020_07_26_1	CF_0_215m_f_2_5s_AT_15_0_00181588	2020-07-26 22:31:29
243	2020_07_26_1	CF_0_215m_f_2_5s_AT_15_0_00181589	2020-07-26 22:31:31
244	2020_07_26_2	CF_0_215m_f_2_5s_AT_15_0_00183030	2020-07-26 23:32:42
245	2020_07_26_2	CF_0_215m_f_2_5s_AT_15_0_00183031	2020-07-26 23:32:45
246	2020_07_26_2	CF_0_215m_f_2_5s_AT_15_0_00183032	2020-07-26 23:32:47
247	2020_07_26_2	CF_0_215m_f_2_5s_AT_15_0_00183033	2020-07-26 23:32:50
248	2020_07_26_2	CF_0_215m_f_2_5s_AT_15_0_00183034	2020-07-26 23:32:52
249	2020_07_26_2	CF_0_215m_f_2_5s_AT_15_0_00183035	2020-07-26 23:32:55
250	2020_07_26_2	CF_0_215m_f_2_5s_AT_15_0_00183036	2020-07-26 23:32:57
251	2020_07_26_2	CF_0_215m_f_2_5s_AT_15_0_00183037	2020-07-26 23:33:00
252	2020_07_26_2	CF_0_215m_f_2_5s_AT_15_0_00183038	2020-07-26 23:33:03
253	2020_07_26_2	CF_0_215m_f_2_5s_AT_15_0_00183039	2020-07-26 23:33:05
254	2020_07_26_2	CF_0_215m_f_2_5s_AT_15_0_00183040	2020-07-26 23:33:08
255	2020_07_26_2	CF_0_215m_f_2_5s_AT_15_0_00183041	2020-07-26 23:33:10
256	2020_07_26_2	CF_0_215m_f_2_5s_AT_15_0_00183042	2020-07-26 23:33:13
257	2020_07_26_2	CF_0_215m_f_2_5s_AT_15_0_00183043	2020-07-26 23:33:15
258	2020_07_26_2	CF_0_215m_f_2_5s_AT_15_0_00183044	2020-07-26 23:33:18
259	2020_07_26_2	CF_0_215m_f_2_5s_AT_15_0_00183045	2020-07-26 23:33:20
260	2020_07_26_3	CF_0_215m_f_2_5s_AT_15_0_00187540	2020-07-27 02:44:09
261	2020_07_26_3	CF_0_215m_f_2_5s_AT_15_0_00187541	2020-07-27 02:44:12
262	2020_07_26_3	CF_0_215m_f_2_5s_AT_15_0_00187542	2020-07-27 02:44:15
263	2020_07_26_3	CF_0_215m_f_2_5s_AT_15_0_00187543	2020-07-27 02:44:17
264	2020_07_26_3	CF_0_215m_f_2_5s_AT_15_0_00187544	2020-07-27 02:44:20
265	2020_07_26_3	CF_0_215m_f_2_5s_AT_15_0_00187545	2020-07-27 02:44:22
266	2020_07_26_3	CF_0_215m_f_2_5s_AT_15_0_00187546	2020-07-27 02:44:25
267	2020_07_26_3	CF_0_215m_f_2_5s_AT_15_0_00187547	2020-07-27 02:44:27
268	2020_07_26_3	CF_0_215m_f_2_5s_AT_15_0_00187548	2020-07-27 02:44:30
269	2020_07_26_3	CF_0_215m_f_2_5s_AT_15_0_00187549	2020-07-27 02:44:32
270	2020_07_26_3	CF_0_215m_f_2_5s_AT_15_0_00187550	2020-07-27 02:44:35
271	2020_07_26_3	CF_0_215m_f_2_5s_AT_15_0_00187551	2020-07-27 02:44:37
272	2020_07_26_3	CF_0_215m_f_2_5s_AT_15_0_00187552	2020-07-27 02:44:40
273	2020_07_26_3	CF_0_215m_f_2_5s_AT_15_0_00187553	2020-07-27 02:44:42
274	2020_07_26_3	CF_0_215m_f_2_5s_AT_15_0_00187554	2020-07-27 02:44:45
275	2020_07_26_3	CF_0_215m_f_2_5s_AT_15_0_00187555	2020-07-27 02:44:48
276	2020_07_26_3	CF_0_215m_f_2_5s_AT_15_0_00187556	2020-07-27 02:44:50
277	2020_07_26_3	CF_0_215m_f_2_5s_AT_15_0_00187557	2020-07-27 02:44:53
278	2020_07_31_1	CF_0_215m_f_2_5s_AT_15_0_00354390	2020-08-01 00:46:12
279	2020_07_31_1	CF_0_215m_f_2_5s_AT_15_0_00354391	2020-08-01 00:46:14
280	2020_07_31_1	CF_0_215m_f_2_5s_AT_15_0_00354392	2020-08-01 00:46:17
281	2020_07_31_1	CF_0_215m_f_2_5s_AT_15_0_00354393	2020-08-01 00:46:19
282	2020_07_31_1	CF_0_215m_f_2_5s_AT_15_0_00354394	2020-08-01 00:46:22
283	2020_07_31_1	CF_0_215m_f_2_5s_AT_15_0_00354395	2020-08-01 00:46:25
284	2020_07_31_1	CF_0_215m_f_2_5s_AT_15_0_00354396	2020-08-01 00:46:27
285	2020_07_31_1	CF_0_215m_f_2_5s_AT_15_0_00354397	2020-08-01 00:46:30
286	2020_07_31_1	CF_0_215m_f_2_5s_AT_15_0_00354398	2020-08-01 00:46:32
287	2020_07_31_1	CF_0_215m_f_2_5s_AT_15_0_00354399	2020-08-01 00:46:35
288	2020_07_31_1	CF_0_215m_f_2_5s_AT_15_0_00354400	2020-08-01 00:46:37
289	2020_07_31_1	CF_0_215m_f_2_5s_AT_15_0_00354401	2020-08-01 00:46:40
290	2020_07_31_1	CF_0_215m_f_2_5s_AT_15_0_00354402	2020-08-01 00:46:43
291	2020_07_31_1	CF_0_215m_f_2_5s_AT_15_0_00354403	2020-08-01 00:46:45
292	2020_07_31_1	CF_0_215m_f_2_5s_AT_15_0_00354404	2020-08-01 00:46:48
293	2020_07_31_1	CF_0_215m_f_2_5s_AT_15_0_00354405	2020-08-01 00:46:50
294	2020_07_31_1	CF_0_215m_f_2_5s_AT_15_0_00354406	2020-08-01 00:46:53
295	2020_07_31_1	CF_0_215m_f_2_5s_AT_15_0_00354407	2020-08-01 00:46:55
296	2020_07_31_1	CF_0_215m_f_2_5s_AT_15_0_00354408	2020-08-01 00:46:58
297	2020_08_02_1	CF_0_215m_f_2_5s_AT_15_0_00422263	2020-08-03 00:47:12
298	2020_08_02_1	CF_0_215m_f_2_5s_AT_15_0_00422264	2020-08-03 00:47:14
299	2020_08_02_1	CF_0_215m_f_2_5s_AT_15_0_00422265	2020-08-03 00:47:17
300	2020_08_02_1	CF_0_215m_f_2_5s_AT_15_0_00422266	2020-08-03 00:47:20
301	2020_08_02_1	CF_0_215m_f_2_5s_AT_15_0_00422267	2020-08-03 00:47:22
302	2020_08_02_1	CF_0_215m_f_2_5s_AT_15_0_00422268	2020-08-03 00:47:25
303	2020_08_02_1	CF_0_215m_f_2_5s_AT_15_0_00422269	2020-08-03 00:47:27
304	2020_08_02_1	CF_0_215m_f_2_5s_AT_15_0_00422270	2020-08-03 00:47:30
305	2020_08_02_1	CF_0_215m_f_2_5s_AT_15_0_00422271	2020-08-03 00:47:32
306	2020_08_02_1	CF_0_215m_f_2_5s_AT_15_0_00422272	2020-08-03 00:47:35
307	2020_08_02_1	CF_0_215m_f_2_5s_AT_15_0_00422273	2020-08-03 00:47:37
308	2020_08_02_1	CF_0_215m_f_2_5s_AT_15_0_00422274	2020-08-03 00:47:40
309	2020_08_02_1	CF_0_215m_f_2_5s_AT_15_0_00422275	2020-08-03 00:47:43
310	2020_08_02_1	CF_0_215m_f_2_5s_AT_15_0_00422276	2020-08-03 00:47:45
311	2020_08_02_1	CF_0_215m_f_2_5s_AT_15_0_00422277	2020-08-03 00:47:48
312	2020_08_02_1	CF_0_215m_f_2_5s_AT_15_0_00422278	2020-08-03 00:47:50
313	2020_08_02_1	CF_0_215m_f_2_5s_AT_15_0_00422279	2020-08-03 00:47:53
314	2020_08_02_2	CF_0_215m_f_2_5s_AT_15_0_00423408	2020-08-03 01:35:48
315	2020_08_02_2	CF_0_215m_f_2_5s_AT_15_0_00423409	2020-08-03 01:35:51
316	2020_08_02_2	CF_0_215m_f_2_5s_AT_15_0_00423410	2020-08-03 01:35:53
317	2020_08_02_2	CF_0_215m_f_2_5s_AT_15_0_00423411	2020-08-03 01:35:56
318	2020_08_02_2	CF_0_215m_f_2_5s_AT_15_0_00423412	2020-08-03 01:35:58
319	2020_08_02_2	CF_0_215m_f_2_5s_AT_15_0_00423413	2020-08-03 01:36:01
320	2020_08_02_2	CF_0_215m_f_2_5s_AT_15_0_00423414	2020-08-03 01:36:03
321	2020_08_02_2	CF_0_215m_f_2_5s_AT_15_0_00423415	2020-08-03 01:36:06
322	2020_08_02_2	CF_0_215m_f_2_5s_AT_15_0_00423416	2020-08-03 01:36:08
323	2020_08_02_2	CF_0_215m_f_2_5s_AT_15_0_00423417	2020-08-03 01:36:11
324	2020_08_02_2	CF_0_215m_f_2_5s_AT_15_0_00423418	2020-08-03 01:36:14
325	2020_08_02_2	CF_0_215m_f_2_5s_AT_15_0_00423419	2020-08-03 01:36:16
326	2020_08_02_2	CF_0_215m_f_2_5s_AT_15_0_00423420	2020-08-03 01:36:19
327	2020_08_02_2	CF_0_215m_f_2_5s_AT_15_0_00423421	2020-08-03 01:36:21
328	2020_08_02_2	CF_0_215m_f_2_5s_AT_15_0_00423422	2020-08-03 01:36:24
329	2020_08_02_2	CF_0_215m_f_2_5s_AT_15_0_00423423	2020-08-03 01:36:26
330	2020_08_02_2	CF_0_215m_f_2_5s_AT_15_0_00423424	2020-08-03 01:36:29
331	2020_08_02_2	CF_0_215m_f_2_5s_AT_15_0_00423425	2020-08-03 01:36:31
332	2020_08_02_2	CF_0_215m_f_2_5s_AT_15_0_00423426	2020-08-03 01:36:34
333	2020_08_02_2	CF_0_215m_f_2_5s_AT_15_0_00423427	2020-08-03 01:36:36
334	2020_08_02_2	CF_0_215m_f_2_5s_AT_15_0_00423428	2020-08-03 01:36:39
335	2020_08_02_2	CF_0_215m_f_2_5s_AT_15_0_00423429	2020-08-03 01:36:41
336	2020_08_03_1	CF_0_215m_f_2_5s_AT_15_0_00454870	2020-08-03 23:51:16
337	2020_08_03_1	CF_0_215m_f_2_5s_AT_15_0_00454871	2020-08-03 23:51:19
338	2020_08_03_1	CF_0_215m_f_2_5s_AT_15_0_00454872	2020-08-03 23:51:21
339	2020_08_03_1	CF_0_215m_f_2_5s_AT_15_0_00454873	2020-08-03 23:51:24
340	2020_08_03_1	CF_0_215m_f_2_5s_AT_15_0_00454874	2020-08-03 23:51:27
341	2020_08_03_1	CF_0_215m_f_2_5s_AT_15_0_00454875	2020-08-03 23:51:29
342	2020_08_03_1	CF_0_215m_f_2_5s_AT_15_0_00454876	2020-08-03 23:51:32
343	2020_08_03_1	CF_0_215m_f_2_5s_AT_15_0_00454877	2020-08-03 23:51:34
344	2020_08_03_1	CF_0_215m_f_2_5s_AT_15_0_00454878	2020-08-03 23:51:37
345	2020_08_03_1	CF_0_215m_f_2_5s_AT_15_0_00454879	2020-08-03 23:51:39
346	2020_08_03_1	CF_0_215m_f_2_5s_AT_15_0_00454880	2020-08-03 23:51:42
347	2020_08_03_1	CF_0_215m_f_2_5s_AT_15_0_00454881	2020-08-03 23:51:44
348	2020_08_03_1	CF_0_215m_f_2_5s_AT_15_0_00454882	2020-08-03 23:51:47
349	2020_08_03_1	CF_0_215m_f_2_5s_AT_15_0_00454883	2020-08-03 23:51:49
350	2020_08_03_1	CF_0_215m_f_2_5s_AT_15_0_00454884	2020-08-03 23:51:52
351	2020_08_03_1	CF_0_215m_f_2_5s_AT_15_0_00454885	2020-08-03 23:51:54
352	2020_08_03_1	CF_0_215m_f_2_5s_AT_15_0_00454886	2020-08-03 23:51:57
353	2020_08_03_1	CF_0_215m_f_2_5s_AT_15_0_00454887	2020-08-03 23:52:00
354	2020_08_03_1	CF_0_215m_f_2_5s_AT_15_0_00454888	2020-08-03 23:52:02
355	2020_08_03_1	CF_0_215m_f_2_5s_AT_15_0_00454889	2020-08-03 23:52:05
356	2020_08_03_1	CF_0_215m_f_2_5s_AT_15_0_00454890	2020-08-03 23:52:07
357	2020_08_03_1	CF_0_215m_f_2_5s_AT_15_0_00454891	2020-08-03 23:52:10
358	2020_08_03_1	CF_0_215m_f_2_5s_AT_15_0_00454892	2020-08-03 23:52:12
359	2020_08_03_1	CF_0_215m_f_2_5s_AT_15_0_00454893	2020-08-03 23:52:15
360	2020_08_03_1	CF_0_215m_f_2_5s_AT_15_0_00454894	2020-08-03 23:52:17
361	2020_08_03_1	CF_0_215m_f_2_5s_AT_15_0_00454895	2020-08-03 23:52:20
362	2020_08_03_2	CF_0_215m_f_2_5s_AT_15_0_00460066	2020-08-04 03:32:06
363	2020_08_03_2	CF_0_215m_f_2_5s_AT_15_0_00460067	2020-08-04 03:32:09
364	2020_08_03_2	CF_0_215m_f_2_5s_AT_15_0_00460068	2020-08-04 03:32:11
365	2020_08_03_2	CF_0_215m_f_2_5s_AT_15_0_00460069	2020-08-04 03:32:14
366	2020_08_03_2	CF_0_215m_f_2_5s_AT_15_0_00460070	2020-08-04 03:32:16
367	2020_08_03_2	CF_0_215m_f_2_5s_AT_15_0_00460071	2020-08-04 03:32:19
368	2020_08_03_2	CF_0_215m_f_2_5s_AT_15_0_00460072	2020-08-04 03:32:21
369	2020_08_03_2	CF_0_215m_f_2_5s_AT_15_0_00460073	2020-08-04 03:32:24
370	2020_08_03_2	CF_0_215m_f_2_5s_AT_15_0_00460074	2020-08-04 03:32:26
371	2020_08_03_2	CF_0_215m_f_2_5s_AT_15_0_00460075	2020-08-04 03:32:29
372	2020_08_03_2	CF_0_215m_f_2_5s_AT_15_0_00460076	2020-08-04 03:32:32
373	2020_08_03_2	CF_0_215m_f_2_5s_AT_15_0_00460077	2020-08-04 03:32:34
374	2020_08_03_2	CF_0_215m_f_2_5s_AT_15_0_00460078	2020-08-04 03:32:37
375	2020_08_03_2	CF_0_215m_f_2_5s_AT_15_0_00460079	2020-08-04 03:32:39
376	2020_08_03_2	CF_0_215m_f_2_5s_AT_15_0_00460080	2020-08-04 03:32:42
377	2020_08_03_2	CF_0_215m_f_2_5s_AT_15_0_00460081	2020-08-04 03:32:44
378	2020_08_03_2	CF_0_215m_f_2_5s_AT_15_0_00460082	2020-08-04 03:32:47
379	2020_08_03_2	CF_0_215m_f_2_5s_AT_15_0_00460083	2020-08-04 03:32:49
380	2020_08_03_2	CF_0_215m_f_2_5s_AT_15_0_00460084	2020-08-04 03:32:52
381	2020_08_04_1	CF_0_215m_f_2_5s_AT_15_0_00488575	2020-08-04 23:42:23
382	2020_08_04_1	CF_0_215m_f_2_5s_AT_15_0_00488576	2020-08-04 23:42:26
383	2020_08_04_1	CF_0_215m_f_2_5s_AT_15_0_00488577	2020-08-04 23:42:29
384	2020_08_04_1	CF_0_215m_f_2_5s_AT_15_0_00488578	2020-08-04 23:42:31
385	2020_08_04_1	CF_0_215m_f_2_5s_AT_15_0_00488579	2020-08-04 23:42:34
386	2020_08_04_1	CF_0_215m_f_2_5s_AT_15_0_00488580	2020-08-04 23:42:36
387	2020_08_04_1	CF_0_215m_f_2_5s_AT_15_0_00488581	2020-08-04 23:42:39
388	2020_08_04_1	CF_0_215m_f_2_5s_AT_15_0_00488582	2020-08-04 23:42:41
389	2020_08_04_1	CF_0_215m_f_2_5s_AT_15_0_00488583	2020-08-04 23:42:44
390	2020_08_04_1	CF_0_215m_f_2_5s_AT_15_0_00488584	2020-08-04 23:42:46
391	2020_08_04_1	CF_0_215m_f_2_5s_AT_15_0_00488585	2020-08-04 23:42:49
392	2020_08_04_1	CF_0_215m_f_2_5s_AT_15_0_00488586	2020-08-04 23:42:51
393	2020_08_04_1	CF_0_215m_f_2_5s_AT_15_0_00488587	2020-08-04 23:42:54
394	2020_08_04_1	CF_0_215m_f_2_5s_AT_15_0_00488588	2020-08-04 23:42:57
395	2020_08_04_1	CF_0_215m_f_2_5s_AT_15_0_00488589	2020-08-04 23:42:59
396	2020_08_04_1	CF_0_215m_f_2_5s_AT_15_0_00488590	2020-08-04 23:43:02
397	2020_08_04_1	CF_0_215m_f_2_5s_AT_15_0_00488591	2020-08-04 23:43:04
398	2020_08_04_1	CF_0_215m_f_2_5s_AT_15_0_00488592	2020-08-04 23:43:07
399	2020_08_04_1	CF_0_215m_f_2_5s_AT_15_0_00488593	2020-08-04 23:43:09
400	2020_08_04_1	CF_0_215m_f_2_5s_AT_15_0_00488594	2020-08-04 23:43:12
401	2020_08_04_1	CF_0_215m_f_2_5s_AT_15_0_00488595	2020-08-04 23:43:14
402	2020_08_04_1	CF_0_215m_f_2_5s_AT_15_0_00488596	2020-08-04 23:43:17
403	2020_08_04_1	CF_0_215m_f_2_5s_AT_15_0_00488597	2020-08-04 23:43:19
404	2020_08_04_1	CF_0_215m_f_2_5s_AT_15_0_00488598	2020-08-04 23:43:22
405	2020_08_04_1	CF_0_215m_f_2_5s_AT_15_0_00488599	2020-08-04 23:43:25
406	2020_08_04_1	CF_0_215m_f_2_5s_AT_15_0_00488600	2020-08-04 23:43:27
407	2020_08_04_1	CF_0_215m_f_2_5s_AT_15_0_00488601	2020-08-04 23:43:30
408	2020_08_04_1	CF_0_215m_f_2_5s_AT_15_0_00488602	2020-08-04 23:43:32
409	2020_08_04_1	CF_0_215m_f_2_5s_AT_15_0_00488603	2020-08-04 23:43:35
410	2020_08_04_1	CF_0_215m_f_2_5s_AT_15_0_00488604	2020-08-04 23:43:37
411	2020_08_04_1	CF_0_215m_f_2_5s_AT_15_0_00488605	2020-08-04 23:43:40
412	2020_08_04_2	CF_0_215m_f_2_5s_AT_15_0_00492500	2020-08-05 02:29:03
413	2020_08_04_2	CF_0_215m_f_2_5s_AT_15_0_00492501	2020-08-05 02:29:06
414	2020_08_04_2	CF_0_215m_f_2_5s_AT_15_0_00492502	2020-08-05 02:29:08
415	2020_08_04_2	CF_0_215m_f_2_5s_AT_15_0_00492503	2020-08-05 02:29:11
416	2020_08_04_2	CF_0_215m_f_2_5s_AT_15_0_00492504	2020-08-05 02:29:13
417	2020_08_04_2	CF_0_215m_f_2_5s_AT_15_0_00492505	2020-08-05 02:29:16
418	2020_08_04_2	CF_0_215m_f_2_5s_AT_15_0_00492506	2020-08-05 02:29:19
419	2020_08_04_2	CF_0_215m_f_2_5s_AT_15_0_00492507	2020-08-05 02:29:21
420	2020_08_04_2	CF_0_215m_f_2_5s_AT_15_0_00492508	2020-08-05 02:29:24
421	2020_08_04_2	CF_0_215m_f_2_5s_AT_15_0_00492509	2020-08-05 02:29:26
422	2020_08_04_2	CF_0_215m_f_2_5s_AT_15_0_00492510	2020-08-05 02:29:29
423	2020_08_04_2	CF_0_215m_f_2_5s_AT_15_0_00492511	2020-08-05 02:29:31
424	2020_08_04_2	CF_0_215m_f_2_5s_AT_15_0_00492512	2020-08-05 02:29:34
425	2020_08_04_2	CF_0_215m_f_2_5s_AT_15_0_00492513	2020-08-05 02:29:36
426	2020_08_04_2	CF_0_215m_f_2_5s_AT_15_0_00492514	2020-08-05 02:29:39
427	2020_08_04_2	CF_0_215m_f_2_5s_AT_15_0_00492515	2020-08-05 02:29:41
428	2020_08_05_1	CF_0_215m_f_2_5s_AT_15_0_00521578	2020-08-05 23:03:50
429	2020_08_05_1	CF_0_215m_f_2_5s_AT_15_0_00521579	2020-08-05 23:03:53
430	2020_08_05_1	CF_0_215m_f_2_5s_AT_15_0_00521580	2020-08-05 23:03:55
431	2020_08_05_1	CF_0_215m_f_2_5s_AT_15_0_00521581	2020-08-05 23:03:58
432	2020_08_05_1	CF_0_215m_f_2_5s_AT_15_0_00521582	2020-08-05 23:04:01
433	2020_08_05_1	CF_0_215m_f_2_5s_AT_15_0_00521583	2020-08-05 23:04:03
434	2020_08_05_1	CF_0_215m_f_2_5s_AT_15_0_00521584	2020-08-05 23:04:06
435	2020_08_05_1	CF_0_215m_f_2_5s_AT_15_0_00521585	2020-08-05 23:04:08
436	2020_08_05_1	CF_0_215m_f_2_5s_AT_15_0_00521586	2020-08-05 23:04:11
437	2020_08_05_1	CF_0_215m_f_2_5s_AT_15_0_00521587	2020-08-05 23:04:13
438	2020_08_05_1	CF_0_215m_f_2_5s_AT_15_0_00521588	2020-08-05 23:04:16
439	2020_08_05_1	CF_0_215m_f_2_5s_AT_15_0_00521589	2020-08-05 23:04:18
440	2020_08_05_1	CF_0_215m_f_2_5s_AT_15_0_00521590	2020-08-05 23:04:21
441	2020_08_05_1	CF_0_215m_f_2_5s_AT_15_0_00521591	2020-08-05 23:04:23
442	2020_08_05_1	CF_0_215m_f_2_5s_AT_15_0_00521592	2020-08-05 23:04:26
443	2020_08_05_1	CF_0_215m_f_2_5s_AT_15_0_00521593	2020-08-05 23:04:28
444	2020_08_05_1	CF_0_215m_f_2_5s_AT_15_0_00521594	2020-08-05 23:04:31
445	2020_08_05_1	CF_0_215m_f_2_5s_AT_15_0_00521595	2020-08-05 23:04:33
446	2020_08_05_1	CF_0_215m_f_2_5s_AT_15_0_00521596	2020-08-05 23:04:36
447	2020_08_05_2	CF_0_215m_f_2_5s_AT_15_0_00523141	2020-08-06 00:10:09
448	2020_08_05_2	CF_0_215m_f_2_5s_AT_15_0_00523142	2020-08-06 00:10:11
449	2020_08_05_2	CF_0_215m_f_2_5s_AT_15_0_00523143	2020-08-06 00:10:14
450	2020_08_05_2	CF_0_215m_f_2_5s_AT_15_0_00523144	2020-08-06 00:10:16
451	2020_08_05_2	CF_0_215m_f_2_5s_AT_15_0_00523145	2020-08-06 00:10:19
452	2020_08_05_2	CF_0_215m_f_2_5s_AT_15_0_00523146	2020-08-06 00:10:22
453	2020_08_05_2	CF_0_215m_f_2_5s_AT_15_0_00523147	2020-08-06 00:10:24
454	2020_08_05_2	CF_0_215m_f_2_5s_AT_15_0_00523148	2020-08-06 00:10:27
455	2020_08_05_2	CF_0_215m_f_2_5s_AT_15_0_00523149	2020-08-06 00:10:29
456	2020_08_05_2	CF_0_215m_f_2_5s_AT_15_0_00523150	2020-08-06 00:10:32
457	2020_08_05_2	CF_0_215m_f_2_5s_AT_15_0_00523151	2020-08-06 00:10:34
458	2020_08_05_2	CF_0_215m_f_2_5s_AT_15_0_00523152	2020-08-06 00:10:37
459	2020_08_05_2	CF_0_215m_f_2_5s_AT_15_0_00523153	2020-08-06 00:10:39
460	2020_08_05_2	CF_0_215m_f_2_5s_AT_15_0_00523154	2020-08-06 00:10:42
461	2020_08_05_2	CF_0_215m_f_2_5s_AT_15_0_00523155	2020-08-06 00:10:44
462	2020_08_05_2	CF_0_215m_f_2_5s_AT_15_0_00523156	2020-08-06 00:10:47
463	2020_08_05_2	CF_0_215m_f_2_5s_AT_15_0_00523157	2020-08-06 00:10:49
464	2020_08_05_2	CF_0_215m_f_2_5s_AT_15_0_00523158	2020-08-06 00:10:52
465	2020_08_05_2	CF_0_215m_f_2_5s_AT_15_0_00523159	2020-08-06 00:10:55
466	2020_08_05_2	CF_0_215m_f_2_5s_AT_15_0_00523160	2020-08-06 00:10:57
467	2020_08_05_3	CF_0_215m_f_2_5s_AT_15_0_00523236	2020-08-06 00:14:11
468	2020_08_05_3	CF_0_215m_f_2_5s_AT_15_0_00523237	2020-08-06 00:14:13
469	2020_08_05_3	CF_0_215m_f_2_5s_AT_15_0_00523238	2020-08-06 00:14:16
470	2020_08_05_3	CF_0_215m_f_2_5s_AT_15_0_00523239	2020-08-06 00:14:18
471	2020_08_05_3	CF_0_215m_f_2_5s_AT_15_0_00523240	2020-08-06 00:14:21
472	2020_08_05_3	CF_0_215m_f_2_5s_AT_15_0_00523241	2020-08-06 00:14:24
473	2020_08_05_3	CF_0_215m_f_2_5s_AT_15_0_00523242	2020-08-06 00:14:26
474	2020_08_05_3	CF_0_215m_f_2_5s_AT_15_0_00523243	2020-08-06 00:14:29
475	2020_08_05_3	CF_0_215m_f_2_5s_AT_15_0_00523244	2020-08-06 00:14:31
476	2020_08_05_3	CF_0_215m_f_2_5s_AT_15_0_00523245	2020-08-06 00:14:34
477	2020_08_05_3	CF_0_215m_f_2_5s_AT_15_0_00523246	2020-08-06 00:14:36
478	2020_08_05_3	CF_0_215m_f_2_5s_AT_15_0_00523247	2020-08-06 00:14:39
479	2020_08_05_3	CF_0_215m_f_2_5s_AT_15_0_00523248	2020-08-06 00:14:41
480	2020_08_05_3	CF_0_215m_f_2_5s_AT_15_0_00523249	2020-08-06 00:14:44
481	2020_08_05_3	CF_0_215m_f_2_5s_AT_15_0_00523250	2020-08-06 00:14:46
482	2020_08_05_3	CF_0_215m_f_2_5s_AT_15_0_00523251	2020-08-06 00:14:49
483	2020_08_05_3	CF_0_215m_f_2_5s_AT_15_0_00523252	2020-08-06 00:14:52
484	2020_08_05_3	CF_0_215m_f_2_5s_AT_15_0_00523253	2020-08-06 00:14:54
485	2020_08_10_1	CF_0_215m_f_2_5s_AT_15_0_00688957	2020-08-10 21:28:10
486	2020_08_10_1	CF_0_215m_f_2_5s_AT_15_0_00688958	2020-08-10 21:28:12
487	2020_08_10_1	CF_0_215m_f_2_5s_AT_15_0_00688959	2020-08-10 21:28:15
488	2020_08_10_1	CF_0_215m_f_2_5s_AT_15_0_00688960	2020-08-10 21:28:17
489	2020_08_10_1	CF_0_215m_f_2_5s_AT_15_0_00688961	2020-08-10 21:28:20
490	2020_08_10_1	CF_0_215m_f_2_5s_AT_15_0_00688962	2020-08-10 21:28:23
491	2020_08_10_1	CF_0_215m_f_2_5s_AT_15_0_00688963	2020-08-10 21:28:25
492	2020_08_10_1	CF_0_215m_f_2_5s_AT_15_0_00688964	2020-08-10 21:28:28
493	2020_08_10_1	CF_0_215m_f_2_5s_AT_15_0_00688965	2020-08-10 21:28:30
494	2020_08_10_1	CF_0_215m_f_2_5s_AT_15_0_00688966	2020-08-10 21:28:33
495	2020_08_10_1	CF_0_215m_f_2_5s_AT_15_0_00688967	2020-08-10 21:28:35
496	2020_08_10_1	CF_0_215m_f_2_5s_AT_15_0_00688968	2020-08-10 21:28:38
497	2020_08_10_1	CF_0_215m_f_2_5s_AT_15_0_00688969	2020-08-10 21:28:41
498	2020_08_10_1	CF_0_215m_f_2_5s_AT_15_0_00688970	2020-08-10 21:28:43
499	2020_08_10_1	CF_0_215m_f_2_5s_AT_15_0_00688971	2020-08-10 21:28:46
500	2020_08_10_1	CF_0_215m_f_2_5s_AT_15_0_00688972	2020-08-10 21:28:48
501	2020_08_10_1	CF_0_215m_f_2_5s_AT_15_0_00688973	2020-08-10 21:28:51
502	2020_08_10_1	CF_0_215m_f_2_5s_AT_15_0_00688974	2020-08-10 21:28:53
503	2020_08_10_1	CF_0_215m_f_2_5s_AT_15_0_00688975	2020-08-10 21:28:56
504	2020_08_10_1	CF_0_215m_f_2_5s_AT_15_0_00688976	2020-08-10 21:28:58
505	2020_08_10_1	CF_0_215m_f_2_5s_AT_15_0_00688977	2020-08-10 21:29:01
506	2020_08_10_1	CF_0_215m_f_2_5s_AT_15_0_00688978	2020-08-10 21:29:03
507	2020_08_10_4	CF_0_215m_f_2_5s_AT_15_0_00689919	2020-08-10 22:08:57
508	2020_08_10_4	CF_0_215m_f_2_5s_AT_15_0_00689920	2020-08-10 22:08:59
509	2020_08_10_4	CF_0_215m_f_2_5s_AT_15_0_00689921	2020-08-10 22:09:02
510	2020_08_10_4	CF_0_215m_f_2_5s_AT_15_0_00689922	2020-08-10 22:09:05
511	2020_08_10_4	CF_0_215m_f_2_5s_AT_15_0_00689923	2020-08-10 22:09:07
512	2020_08_10_4	CF_0_215m_f_2_5s_AT_15_0_00689924	2020-08-10 22:09:10
513	2020_08_10_4	CF_0_215m_f_2_5s_AT_15_0_00689925	2020-08-10 22:09:12
514	2020_08_10_4	CF_0_215m_f_2_5s_AT_15_0_00689926	2020-08-10 22:09:15
515	2020_08_10_4	CF_0_215m_f_2_5s_AT_15_0_00689927	2020-08-10 22:09:17
516	2020_08_10_4	CF_0_215m_f_2_5s_AT_15_0_00689928	2020-08-10 22:09:20
517	2020_08_10_4	CF_0_215m_f_2_5s_AT_15_0_00689929	2020-08-10 22:09:22
518	2020_08_10_4	CF_0_215m_f_2_5s_AT_15_0_00689930	2020-08-10 22:09:25
519	2020_08_10_4	CF_0_215m_f_2_5s_AT_15_0_00689931	2020-08-10 22:09:28
520	2020_08_10_4	CF_0_215m_f_2_5s_AT_15_0_00689932	2020-08-10 22:09:30
521	2020_08_10_4	CF_0_215m_f_2_5s_AT_15_0_00689933	2020-08-10 22:09:33
522	2020_08_10_4	CF_0_215m_f_2_5s_AT_15_0_00689934	2020-08-10 22:09:35
523	2020_08_10_4	CF_0_215m_f_2_5s_AT_15_0_00689935	2020-08-10 22:09:38
524	2020_08_10_4	CF_0_215m_f_2_5s_AT_15_0_00689936	2020-08-10 22:09:40
525	2020_08_10_4	CF_0_215m_f_2_5s_AT_15_0_00689937	2020-08-10 22:09:43
526	2020_08_10_4	CF_0_215m_f_2_5s_AT_15_0_00689938	2020-08-10 22:09:45
527	2020_08_10_4	CF_0_215m_f_2_5s_AT_15_0_00689939	2020-08-10 22:09:48
528	2020_08_27_1	CF_0_215m_f_2_5s_AT_15_0_00007718	2020-08-27 20:57:18
529	2020_08_27_1	CF_0_215m_f_2_5s_AT_15_0_00007719	2020-08-27 20:57:20
530	2020_08_27_1	CF_0_215m_f_2_5s_AT_15_0_00007720	2020-08-27 20:57:22
531	2020_08_27_1	CF_0_215m_f_2_5s_AT_15_0_00007721	2020-08-27 20:57:26
532	2020_08_27_1	CF_0_215m_f_2_5s_AT_15_0_00007722	2020-08-27 20:57:28
533	2020_08_27_1	CF_0_215m_f_2_5s_AT_15_0_00007723	2020-08-27 20:57:30
534	2020_08_27_1	CF_0_215m_f_2_5s_AT_15_0_00007724	2020-08-27 20:57:32
535	2020_08_27_1	CF_0_215m_f_2_5s_AT_15_0_00007725	2020-08-27 20:57:36
536	2020_08_27_1	CF_0_215m_f_2_5s_AT_15_0_00007726	2020-08-27 20:57:38
537	2020_08_27_1	CF_0_215m_f_2_5s_AT_15_0_00007727	2020-08-27 20:57:40
538	2020_08_27_1	CF_0_215m_f_2_5s_AT_15_0_00007728	2020-08-27 20:57:44
539	2020_08_27_1	CF_0_215m_f_2_5s_AT_15_0_00007729	2020-08-27 20:57:46
540	2020_08_27_1	CF_0_215m_f_2_5s_AT_15_0_00007730	2020-08-27 20:57:48
541	2020_08_27_1	CF_0_215m_f_2_5s_AT_15_0_00007731	2020-08-27 20:57:50
542	2020_08_27_1	CF_0_215m_f_2_5s_AT_15_0_00007732	2020-08-27 20:57:54
543	2020_08_27_1	CF_0_215m_f_2_5s_AT_15_0_00007733	2020-08-27 20:57:56
544	2020_08_27_1	CF_0_215m_f_2_5s_AT_15_0_00007734	2020-08-27 20:57:58
545	2020_08_27_1	CF_0_215m_f_2_5s_AT_15_0_00007735	2020-08-27 20:58:02
546	2020_08_27_1	CF_0_215m_f_2_5s_AT_15_0_00007736	2020-08-27 20:58:04
547	2020_08_27_2	CF_0_215m_f_2_5s_AT_15_0_00009384	2020-08-27 22:08:00
548	2020_08_27_2	CF_0_215m_f_2_5s_AT_15_0_00009385	2020-08-27 22:08:02
549	2020_08_27_2	CF_0_215m_f_2_5s_AT_15_0_00009386	2020-08-27 22:08:04
550	2020_08_27_2	CF_0_215m_f_2_5s_AT_15_0_00009387	2020-08-27 22:08:08
551	2020_08_27_2	CF_0_215m_f_2_5s_AT_15_0_00009388	2020-08-27 22:08:10
552	2020_08_27_2	CF_0_215m_f_2_5s_AT_15_0_00009389	2020-08-27 22:08:12
553	2020_08_27_2	CF_0_215m_f_2_5s_AT_15_0_00009390	2020-08-27 22:08:14
554	2020_08_27_2	CF_0_215m_f_2_5s_AT_15_0_00009391	2020-08-27 22:08:18
555	2020_08_27_2	CF_0_215m_f_2_5s_AT_15_0_00009392	2020-08-27 22:08:20
556	2020_08_27_2	CF_0_215m_f_2_5s_AT_15_0_00009393	2020-08-27 22:08:22
557	2020_08_27_2	CF_0_215m_f_2_5s_AT_15_0_00009394	2020-08-27 22:08:26
558	2020_08_27_2	CF_0_215m_f_2_5s_AT_15_0_00009395	2020-08-27 22:08:28
559	2020_08_27_2	CF_0_215m_f_2_5s_AT_15_0_00009396	2020-08-27 22:08:30
560	2020_08_27_2	CF_0_215m_f_2_5s_AT_15_0_00009397	2020-08-27 22:08:32
561	2020_08_27_2	CF_0_215m_f_2_5s_AT_15_0_00009398	2020-08-27 22:08:36
562	2020_08_27_2	CF_0_215m_f_2_5s_AT_15_0_00009399	2020-08-27 22:08:38
563	2020_08_27_2	CF_0_215m_f_2_5s_AT_15_0_00009400	2020-08-27 22:08:40
564	2020_08_27_2	CF_0_215m_f_2_5s_AT_15_0_00009401	2020-08-27 22:08:42
565	2020_08_27_2	CF_0_215m_f_2_5s_AT_15_0_00009402	2020-08-27 22:08:46
566	2020_08_27_2	CF_0_215m_f_2_5s_AT_15_0_00009403	2020-08-27 22:08:48
567	2020_08_27_2	CF_0_215m_f_2_5s_AT_15_0_00009404	2020-08-27 22:08:50
568	2020_08_27_3	CF_0_215m_f_2_5s_AT_15_0_00009415	2020-08-27 22:09:18
569	2020_08_27_3	CF_0_215m_f_2_5s_AT_15_0_00009416	2020-08-27 22:09:20
570	2020_08_27_3	CF_0_215m_f_2_5s_AT_15_0_00009417	2020-08-27 22:09:24
571	2020_08_27_3	CF_0_215m_f_2_5s_AT_15_0_00009418	2020-08-27 22:09:26
572	2020_08_27_3	CF_0_215m_f_2_5s_AT_15_0_00009419	2020-08-27 22:09:28
573	2020_08_27_3	CF_0_215m_f_2_5s_AT_15_0_00009420	2020-08-27 22:09:32
574	2020_08_27_3	CF_0_215m_f_2_5s_AT_15_0_00009421	2020-08-27 22:09:34
575	2020_08_27_3	CF_0_215m_f_2_5s_AT_15_0_00009422	2020-08-27 22:09:36
576	2020_08_27_3	CF_0_215m_f_2_5s_AT_15_0_00009423	2020-08-27 22:09:38
577	2020_08_27_3	CF_0_215m_f_2_5s_AT_15_0_00009424	2020-08-27 22:09:42
578	2020_08_27_3	CF_0_215m_f_2_5s_AT_15_0_00009425	2020-08-27 22:09:44
579	2020_08_27_3	CF_0_215m_f_2_5s_AT_15_0_00009426	2020-08-27 22:09:46
580	2020_08_27_3	CF_0_215m_f_2_5s_AT_15_0_00009427	2020-08-27 22:09:50
581	2020_08_27_3	CF_0_215m_f_2_5s_AT_15_0_00009428	2020-08-27 22:09:52
582	2020_08_27_3	CF_0_215m_f_2_5s_AT_15_0_00009429	2020-08-27 22:09:54
583	2020_08_27_3	CF_0_215m_f_2_5s_AT_15_0_00009430	2020-08-27 22:09:56
584	2020_08_27_3	CF_0_215m_f_2_5s_AT_15_0_00009431	2020-08-27 22:10:00
585	2020_08_27_3	CF_0_215m_f_2_5s_AT_15_0_00009432	2020-08-27 22:10:02
586	2020_08_27_4	CF_0_215m_f_2_5s_AT_15_0_00012265	2020-08-28 00:10:54
587	2020_08_27_4	CF_0_215m_f_2_5s_AT_15_0_00012266	2020-08-28 00:10:56
588	2020_08_27_4	CF_0_215m_f_2_5s_AT_15_0_00012267	2020-08-28 00:10:58
589	2020_08_27_4	CF_0_215m_f_2_5s_AT_15_0_00012268	2020-08-28 00:11:00
590	2020_08_27_4	CF_0_215m_f_2_5s_AT_15_0_00012269	2020-08-28 00:11:04
591	2020_08_27_4	CF_0_215m_f_2_5s_AT_15_0_00012270	2020-08-28 00:11:06
592	2020_08_27_4	CF_0_215m_f_2_5s_AT_15_0_00012271	2020-08-28 00:11:08
593	2020_08_27_4	CF_0_215m_f_2_5s_AT_15_0_00012272	2020-08-28 00:11:10
594	2020_08_27_4	CF_0_215m_f_2_5s_AT_15_0_00012273	2020-08-28 00:11:14
595	2020_08_27_4	CF_0_215m_f_2_5s_AT_15_0_00012274	2020-08-28 00:11:16
596	2020_08_27_4	CF_0_215m_f_2_5s_AT_15_0_00012275	2020-08-28 00:11:18
597	2020_08_27_4	CF_0_215m_f_2_5s_AT_15_0_00012276	2020-08-28 00:11:22
598	2020_08_27_4	CF_0_215m_f_2_5s_AT_15_0_00012277	2020-08-28 00:11:24
599	2020_08_27_4	CF_0_215m_f_2_5s_AT_15_0_00012278	2020-08-28 00:11:26
600	2020_08_27_4	CF_0_215m_f_2_5s_AT_15_0_00012279	2020-08-28 00:11:28
601	2020_08_27_4	CF_0_215m_f_2_5s_AT_15_0_00012280	2020-08-28 00:11:32
602	2020_08_27_4	CF_0_215m_f_2_5s_AT_15_0_00012281	2020-08-28 00:11:34
603	2020_08_27_4	CF_0_215m_f_2_5s_AT_15_0_00012282	2020-08-28 00:11:36
604	2020_08_27_4	CF_0_215m_f_2_5s_AT_15_0_00012283	2020-08-28 00:11:40
605	2020_08_27_4	CF_0_215m_f_2_5s_AT_15_0_00012284	2020-08-28 00:11:42
606	2020_08_27_4	CF_0_215m_f_2_5s_AT_15_0_00012285	2020-08-28 00:11:44
607	2020_08_27_4	CF_0_215m_f_2_5s_AT_15_0_00012286	2020-08-28 00:11:46
608	2020_08_27_4	CF_0_215m_f_2_5s_AT_15_0_00012287	2020-08-28 00:11:50
609	2020_08_27_4	CF_0_215m_f_2_5s_AT_15_0_00012288	2020-08-28 00:11:52
610	2020_08_27_4	CF_0_215m_f_2_5s_AT_15_0_00012289	2020-08-28 00:11:54
611	2020_08_27_4	CF_0_215m_f_2_5s_AT_15_0_00012290	2020-08-28 00:11:56
612	2020_08_27_4	CF_0_215m_f_2_5s_AT_15_0_00012291	2020-08-28 00:12:00
613	2020_08_27_4	CF_0_215m_f_2_5s_AT_15_0_00012292	2020-08-28 00:12:02
614	2020_08_27_4	CF_0_215m_f_2_5s_AT_15_0_00012293	2020-08-28 00:12:04
615	2020_08_27_4	CF_0_215m_f_2_5s_AT_15_0_00012294	2020-08-28 00:12:06
616	2020_08_27_4	CF_0_215m_f_2_5s_AT_15_0_00012295	2020-08-28 00:12:10
617	2020_08_27_5	CF_0_215m_f_2_5s_AT_15_0_00012294	2020-08-28 00:12:06
618	2020_08_27_5	CF_0_215m_f_2_5s_AT_15_0_00012295	2020-08-28 00:12:10
619	2020_08_27_5	CF_0_215m_f_2_5s_AT_15_0_00012296	2020-08-28 00:12:12
620	2020_08_27_5	CF_0_215m_f_2_5s_AT_15_0_00012297	2020-08-28 00:12:14
621	2020_08_27_5	CF_0_215m_f_2_5s_AT_15_0_00012298	2020-08-28 00:12:18
622	2020_08_27_5	CF_0_215m_f_2_5s_AT_15_0_00012299	2020-08-28 00:12:20
623	2020_08_27_5	CF_0_215m_f_2_5s_AT_15_0_00012300	2020-08-28 00:12:22
624	2020_08_27_5	CF_0_215m_f_2_5s_AT_15_0_00012301	2020-08-28 00:12:24
625	2020_08_27_5	CF_0_215m_f_2_5s_AT_15_0_00012302	2020-08-28 00:12:28
626	2020_08_27_5	CF_0_215m_f_2_5s_AT_15_0_00012303	2020-08-28 00:12:30
627	2020_08_27_5	CF_0_215m_f_2_5s_AT_15_0_00012304	2020-08-28 00:12:32
628	2020_08_27_5	CF_0_215m_f_2_5s_AT_15_0_00012305	2020-08-28 00:12:34
629	2020_08_27_5	CF_0_215m_f_2_5s_AT_15_0_00012306	2020-08-28 00:12:38
630	2020_08_27_5	CF_0_215m_f_2_5s_AT_15_0_00012307	2020-08-28 00:12:40
631	2020_08_27_5	CF_0_215m_f_2_5s_AT_15_0_00012308	2020-08-28 00:12:42
632	2020_08_27_5	CF_0_215m_f_2_5s_AT_15_0_00012309	2020-08-28 00:12:44
633	2020_08_28_1	CF_0_215m_f_2_5s_AT_15_0_00042314	2020-08-28 21:27:52
634	2020_08_28_1	CF_0_215m_f_2_5s_AT_15_0_00042315	2020-08-28 21:27:56
635	2020_08_28_1	CF_0_215m_f_2_5s_AT_15_0_00042316	2020-08-28 21:27:58
636	2020_08_28_1	CF_0_215m_f_2_5s_AT_15_0_00042317	2020-08-28 21:28:00
637	2020_08_28_1	CF_0_215m_f_2_5s_AT_15_0_00042318	2020-08-28 21:28:02
638	2020_08_28_1	CF_0_215m_f_2_5s_AT_15_0_00042319	2020-08-28 21:28:06
639	2020_08_28_1	CF_0_215m_f_2_5s_AT_15_0_00042320	2020-08-28 21:28:08
640	2020_08_28_1	CF_0_215m_f_2_5s_AT_15_0_00042321	2020-08-28 21:28:10
641	2020_08_28_1	CF_0_215m_f_2_5s_AT_15_0_00042322	2020-08-28 21:28:14
642	2020_08_28_1	CF_0_215m_f_2_5s_AT_15_0_00042323	2020-08-28 21:28:16
643	2020_08_28_1	CF_0_215m_f_2_5s_AT_15_0_00042324	2020-08-28 21:28:18
644	2020_08_28_1	CF_0_215m_f_2_5s_AT_15_0_00042325	2020-08-28 21:28:20
645	2020_08_28_1	CF_0_215m_f_2_5s_AT_15_0_00042326	2020-08-28 21:28:24
646	2020_08_28_1	CF_0_215m_f_2_5s_AT_15_0_00042327	2020-08-28 21:28:26
647	2020_08_28_1	CF_0_215m_f_2_5s_AT_15_0_00042328	2020-08-28 21:28:28
648	2020_08_28_1	CF_0_215m_f_2_5s_AT_15_0_00042329	2020-08-28 21:28:30
649	2020_08_28_1	CF_0_215m_f_2_5s_AT_15_0_00042330	2020-08-28 21:28:34
650	2020_08_28_1	CF_0_215m_f_2_5s_AT_15_0_00042331	2020-08-28 21:28:36
651	2020_08_28_3	CF_0_215m_f_2_5s_AT_15_0_00047619	2020-08-29 01:13:12
652	2020_08_28_3	CF_0_215m_f_2_5s_AT_15_0_00047620	2020-08-29 01:13:14
653	2020_08_28_3	CF_0_215m_f_2_5s_AT_15_0_00047621	2020-08-29 01:13:16
654	2020_08_28_3	CF_0_215m_f_2_5s_AT_15_0_00047622	2020-08-29 01:13:20
655	2020_08_28_3	CF_0_215m_f_2_5s_AT_15_0_00047623	2020-08-29 01:13:22
656	2020_08_28_3	CF_0_215m_f_2_5s_AT_15_0_00047624	2020-08-29 01:13:24
657	2020_08_28_3	CF_0_215m_f_2_5s_AT_15_0_00047625	2020-08-29 01:13:26
658	2020_08_28_3	CF_0_215m_f_2_5s_AT_15_0_00047626	2020-08-29 01:13:30
659	2020_08_28_3	CF_0_215m_f_2_5s_AT_15_0_00047627	2020-08-29 01:13:32
660	2020_08_28_3	CF_0_215m_f_2_5s_AT_15_0_00047628	2020-08-29 01:13:34
661	2020_08_28_3	CF_0_215m_f_2_5s_AT_15_0_00047629	2020-08-29 01:13:36
662	2020_08_28_3	CF_0_215m_f_2_5s_AT_15_0_00047630	2020-08-29 01:13:40
663	2020_08_28_3	CF_0_215m_f_2_5s_AT_15_0_00047631	2020-08-29 01:13:42
664	2020_08_28_3	CF_0_215m_f_2_5s_AT_15_0_00047632	2020-08-29 01:13:44
665	2020_08_28_3	CF_0_215m_f_2_5s_AT_15_0_00047633	2020-08-29 01:13:48
666	2020_08_28_3	CF_0_215m_f_2_5s_AT_15_0_00047634	2020-08-29 01:13:50
667	2020_08_28_3	CF_0_215m_f_2_5s_AT_15_0_00047635	2020-08-29 01:13:52
668	2020_08_28_3	CF_0_215m_f_2_5s_AT_15_0_00047636	2020-08-29 01:13:54
669	2020_08_28_3	CF_0_215m_f_2_5s_AT_15_0_00047637	2020-08-29 01:13:58
670	2020_08_28_3	CF_0_215m_f_2_5s_AT_15_0_00047638	2020-08-29 01:14:00
671	2020_08_28_3	CF_0_215m_f_2_5s_AT_15_0_00047639	2020-08-29 01:14:02
672	2020_08_28_3	CF_0_215m_f_2_5s_AT_15_0_00047640	2020-08-29 01:14:04
673	2020_08_28_3	CF_0_215m_f_2_5s_AT_15_0_00047641	2020-08-29 01:14:08
674	2020_08_28_3	CF_0_215m_f_2_5s_AT_15_0_00047642	2020-08-29 01:14:10
675	2020_08_28_3	CF_0_215m_f_2_5s_AT_15_0_00047643	2020-08-29 01:14:12
676	2020_08_28_4	CF_0_215m_f_2_5s_AT_15_0_00048053	2020-08-29 01:31:36
677	2020_08_28_4	CF_0_215m_f_2_5s_AT_15_0_00048054	2020-08-29 01:31:40
678	2020_08_28_4	CF_0_215m_f_2_5s_AT_15_0_00048055	2020-08-29 01:31:42
679	2020_08_28_4	CF_0_215m_f_2_5s_AT_15_0_00048056	2020-08-29 01:31:44
680	2020_08_28_4	CF_0_215m_f_2_5s_AT_15_0_00048057	2020-08-29 01:31:48
681	2020_08_28_4	CF_0_215m_f_2_5s_AT_15_0_00048058	2020-08-29 01:31:50
682	2020_08_28_4	CF_0_215m_f_2_5s_AT_15_0_00048059	2020-08-29 01:31:52
683	2020_08_28_4	CF_0_215m_f_2_5s_AT_15_0_00048060	2020-08-29 01:31:54
684	2020_08_28_4	CF_0_215m_f_2_5s_AT_15_0_00048061	2020-08-29 01:31:58
685	2020_08_28_4	CF_0_215m_f_2_5s_AT_15_0_00048062	2020-08-29 01:32:00
686	2020_08_28_4	CF_0_215m_f_2_5s_AT_15_0_00048063	2020-08-29 01:32:02
687	2020_08_28_4	CF_0_215m_f_2_5s_AT_15_0_00048064	2020-08-29 01:32:06
688	2020_08_28_4	CF_0_215m_f_2_5s_AT_15_0_00048065	2020-08-29 01:32:08
689	2020_08_28_4	CF_0_215m_f_2_5s_AT_15_0_00048066	2020-08-29 01:32:10
690	2020_08_28_4	CF_0_215m_f_2_5s_AT_15_0_00048067	2020-08-29 01:32:12
691	2020_08_28_4	CF_0_215m_f_2_5s_AT_15_0_00048068	2020-08-29 01:32:16
692	2020_08_28_4	CF_0_215m_f_2_5s_AT_15_0_00048069	2020-08-29 01:32:18
693	2020_08_28_5	CF_0_215m_f_2_5s_AT_15_0_00053228	2020-08-29 05:11:28
694	2020_08_28_5	CF_0_215m_f_2_5s_AT_15_0_00053229	2020-08-29 05:11:32
695	2020_08_28_5	CF_0_215m_f_2_5s_AT_15_0_00053230	2020-08-29 05:11:34
696	2020_08_28_5	CF_0_215m_f_2_5s_AT_15_0_00053231	2020-08-29 05:11:36
697	2020_08_28_5	CF_0_215m_f_2_5s_AT_15_0_00053232	2020-08-29 05:11:40
698	2020_08_28_5	CF_0_215m_f_2_5s_AT_15_0_00053233	2020-08-29 05:11:42
699	2020_08_28_5	CF_0_215m_f_2_5s_AT_15_0_00053234	2020-08-29 05:11:44
700	2020_08_28_5	CF_0_215m_f_2_5s_AT_15_0_00053235	2020-08-29 05:11:46
701	2020_08_28_5	CF_0_215m_f_2_5s_AT_15_0_00053236	2020-08-29 05:11:50
702	2020_08_28_5	CF_0_215m_f_2_5s_AT_15_0_00053237	2020-08-29 05:11:52
703	2020_08_28_5	CF_0_215m_f_2_5s_AT_15_0_00053238	2020-08-29 05:11:54
704	2020_08_28_5	CF_0_215m_f_2_5s_AT_15_0_00053239	2020-08-29 05:11:56
705	2020_08_28_5	CF_0_215m_f_2_5s_AT_15_0_00053240	2020-08-29 05:12:00
706	2020_08_28_5	CF_0_215m_f_2_5s_AT_15_0_00053241	2020-08-29 05:12:02
707	2020_08_28_5	CF_0_215m_f_2_5s_AT_15_0_00053242	2020-08-29 05:12:04
708	2020_08_28_5	CF_0_215m_f_2_5s_AT_15_0_00053243	2020-08-29 05:12:06
709	2020_08_28_5	CF_0_215m_f_2_5s_AT_15_0_00053244	2020-08-29 05:12:10
710	2020_08_28_5	CF_0_215m_f_2_5s_AT_15_0_00053245	2020-08-29 05:12:12
711	2020_08_28_5	CF_0_215m_f_2_5s_AT_15_0_00053246	2020-08-29 05:12:14
712	2020_08_29_1	CF_0_215m_f_2_5s_AT_15_0_00077522	2020-08-29 22:22:54
713	2020_08_29_1	CF_0_215m_f_2_5s_AT_15_0_00077523	2020-08-29 22:22:56
714	2020_08_29_1	CF_0_215m_f_2_5s_AT_15_0_00077524	2020-08-29 22:22:58
715	2020_08_29_1	CF_0_215m_f_2_5s_AT_15_0_00077525	2020-08-29 22:23:02
716	2020_08_29_1	CF_0_215m_f_2_5s_AT_15_0_00077526	2020-08-29 22:23:04
717	2020_08_29_1	CF_0_215m_f_2_5s_AT_15_0_00077527	2020-08-29 22:23:06
718	2020_08_29_1	CF_0_215m_f_2_5s_AT_15_0_00077528	2020-08-29 22:23:08
719	2020_08_29_1	CF_0_215m_f_2_5s_AT_15_0_00077529	2020-08-29 22:23:12
720	2020_08_29_1	CF_0_215m_f_2_5s_AT_15_0_00077530	2020-08-29 22:23:14
721	2020_08_29_1	CF_0_215m_f_2_5s_AT_15_0_00077531	2020-08-29 22:23:16
722	2020_08_29_1	CF_0_215m_f_2_5s_AT_15_0_00077532	2020-08-29 22:23:20
723	2020_08_29_1	CF_0_215m_f_2_5s_AT_15_0_00077533	2020-08-29 22:23:22
724	2020_08_29_1	CF_0_215m_f_2_5s_AT_15_0_00077534	2020-08-29 22:23:24
725	2020_08_29_1	CF_0_215m_f_2_5s_AT_15_0_00077535	2020-08-29 22:23:26
726	2020_08_29_1	CF_0_215m_f_2_5s_AT_15_0_00077536	2020-08-29 22:23:30
727	2020_08_29_1	CF_0_215m_f_2_5s_AT_15_0_00077537	2020-08-29 22:23:32
728	2020_08_29_1	CF_0_215m_f_2_5s_AT_15_0_00077538	2020-08-29 22:23:34
729	2020_08_29_1	CF_0_215m_f_2_5s_AT_15_0_00077539	2020-08-29 22:23:36
730	2020_08_29_2	CF_0_215m_f_2_5s_AT_15_0_00083486	2020-08-30 02:36:08
731	2020_08_29_2	CF_0_215m_f_2_5s_AT_15_0_00083487	2020-08-30 02:36:10
732	2020_08_29_2	CF_0_215m_f_2_5s_AT_15_0_00083488	2020-08-30 02:36:12
733	2020_08_29_2	CF_0_215m_f_2_5s_AT_15_0_00083489	2020-08-30 02:36:16
734	2020_08_29_2	CF_0_215m_f_2_5s_AT_15_0_00083490	2020-08-30 02:36:18
735	2020_08_29_2	CF_0_215m_f_2_5s_AT_15_0_00083491	2020-08-30 02:36:20
736	2020_08_29_2	CF_0_215m_f_2_5s_AT_15_0_00083492	2020-08-30 02:36:24
737	2020_08_29_2	CF_0_215m_f_2_5s_AT_15_0_00083493	2020-08-30 02:36:26
738	2020_08_29_2	CF_0_215m_f_2_5s_AT_15_0_00083494	2020-08-30 02:36:28
739	2020_08_29_2	CF_0_215m_f_2_5s_AT_15_0_00083495	2020-08-30 02:36:30
740	2020_08_29_2	CF_0_215m_f_2_5s_AT_15_0_00083496	2020-08-30 02:36:34
741	2020_08_29_2	CF_0_215m_f_2_5s_AT_15_0_00083497	2020-08-30 02:36:36
742	2020_08_29_2	CF_0_215m_f_2_5s_AT_15_0_00083498	2020-08-30 02:36:38
743	2020_08_29_2	CF_0_215m_f_2_5s_AT_15_0_00083499	2020-08-30 02:36:40
744	2020_08_29_2	CF_0_215m_f_2_5s_AT_15_0_00083500	2020-08-30 02:36:44
745	2020_08_29_2	CF_0_215m_f_2_5s_AT_15_0_00083501	2020-08-30 02:36:46
746	2020_08_29_2	CF_0_215m_f_2_5s_AT_15_0_00083502	2020-08-30 02:36:48
747	2020_08_29_2	CF_0_215m_f_2_5s_AT_15_0_00083503	2020-08-30 02:36:52
748	2020_08_29_2	CF_0_215m_f_2_5s_AT_15_0_00083504	2020-08-30 02:36:54
749	2020_08_29_2	CF_0_215m_f_2_5s_AT_15_0_00083505	2020-08-30 02:36:56
750	2020_08_29_2	CF_0_215m_f_2_5s_AT_15_0_00083506	2020-08-30 02:36:58
751	2020_08_30_1	CF_0_215m_f_2_5s_AT_15_0_00109114	2020-08-30 20:44:08
752	2020_08_30_1	CF_0_215m_f_2_5s_AT_15_0_00109115	2020-08-30 20:44:10
753	2020_08_30_1	CF_0_215m_f_2_5s_AT_15_0_00109116	2020-08-30 20:44:14
754	2020_08_30_1	CF_0_215m_f_2_5s_AT_15_0_00109117	2020-08-30 20:44:16
755	2020_08_30_1	CF_0_215m_f_2_5s_AT_15_0_00109118	2020-08-30 20:44:18
756	2020_08_30_1	CF_0_215m_f_2_5s_AT_15_0_00109119	2020-08-30 20:44:20
757	2020_08_30_1	CF_0_215m_f_2_5s_AT_15_0_00109120	2020-08-30 20:44:24
758	2020_08_30_1	CF_0_215m_f_2_5s_AT_15_0_00109121	2020-08-30 20:44:26
759	2020_08_30_1	CF_0_215m_f_2_5s_AT_15_0_00109122	2020-08-30 20:44:28
760	2020_08_30_1	CF_0_215m_f_2_5s_AT_15_0_00109123	2020-08-30 20:44:32
761	2020_08_30_1	CF_0_215m_f_2_5s_AT_15_0_00109124	2020-08-30 20:44:34
762	2020_08_30_1	CF_0_215m_f_2_5s_AT_15_0_00109125	2020-08-30 20:44:36
763	2020_08_30_1	CF_0_215m_f_2_5s_AT_15_0_00109126	2020-08-30 20:44:38
764	2020_08_30_1	CF_0_215m_f_2_5s_AT_15_0_00109127	2020-08-30 20:44:42
765	2020_08_30_1	CF_0_215m_f_2_5s_AT_15_0_00109128	2020-08-30 20:44:44
766	2020_08_30_1	CF_0_215m_f_2_5s_AT_15_0_00109129	2020-08-30 20:44:46
767	2020_08_30_1	CF_0_215m_f_2_5s_AT_15_0_00109130	2020-08-30 20:44:48
768	2020_08_30_1	CF_0_215m_f_2_5s_AT_15_0_00109131	2020-08-30 20:44:52
769	2020_08_30_1	CF_0_215m_f_2_5s_AT_15_0_00109132	2020-08-30 20:44:54
770	2020_08_30_1	CF_0_215m_f_2_5s_AT_15_0_00109133	2020-08-30 20:44:56
771	2020_08_30_1	CF_0_215m_f_2_5s_AT_15_0_00109134	2020-08-30 20:45:00
772	2020_08_30_1	CF_0_215m_f_2_5s_AT_15_0_00109135	2020-08-30 20:45:02
773	2020_08_30_1	CF_0_215m_f_2_5s_AT_15_0_00109136	2020-08-30 20:45:04
774	2020_08_30_1	CF_0_215m_f_2_5s_AT_15_0_00109137	2020-08-30 20:45:06
775	2020_08_30_2	CF_0_215m_f_2_5s_AT_15_0_00109164	2020-08-30 20:46:16
776	2020_08_30_2	CF_0_215m_f_2_5s_AT_15_0_00109165	2020-08-30 20:46:18
777	2020_08_30_2	CF_0_215m_f_2_5s_AT_15_0_00109166	2020-08-30 20:46:20
778	2020_08_30_2	CF_0_215m_f_2_5s_AT_15_0_00109167	2020-08-30 20:46:22
779	2020_08_30_2	CF_0_215m_f_2_5s_AT_15_0_00109168	2020-08-30 20:46:26
780	2020_08_30_2	CF_0_215m_f_2_5s_AT_15_0_00109169	2020-08-30 20:46:28
781	2020_08_30_2	CF_0_215m_f_2_5s_AT_15_0_00109170	2020-08-30 20:46:30
782	2020_08_30_2	CF_0_215m_f_2_5s_AT_15_0_00109171	2020-08-30 20:46:32
783	2020_08_30_2	CF_0_215m_f_2_5s_AT_15_0_00109172	2020-08-30 20:46:36
784	2020_08_30_2	CF_0_215m_f_2_5s_AT_15_0_00109173	2020-08-30 20:46:38
785	2020_08_30_2	CF_0_215m_f_2_5s_AT_15_0_00109174	2020-08-30 20:46:40
786	2020_08_30_2	CF_0_215m_f_2_5s_AT_15_0_00109175	2020-08-30 20:46:44
787	2020_08_30_2	CF_0_215m_f_2_5s_AT_15_0_00109176	2020-08-30 20:46:46
788	2020_08_30_2	CF_0_215m_f_2_5s_AT_15_0_00109177	2020-08-30 20:46:48
789	2020_08_30_2	CF_0_215m_f_2_5s_AT_15_0_00109178	2020-08-30 20:46:50
790	2020_08_30_2	CF_0_215m_f_2_5s_AT_15_0_00109179	2020-08-30 20:46:54
791	2020_08_30_3	CF_0_215m_f_2_5s_AT_15_0_00113853	2020-08-31 00:05:16
792	2020_08_30_3	CF_0_215m_f_2_5s_AT_15_0_00113854	2020-08-31 00:05:18
793	2020_08_30_3	CF_0_215m_f_2_5s_AT_15_0_00113855	2020-08-31 00:05:22
794	2020_08_30_3	CF_0_215m_f_2_5s_AT_15_0_00113856	2020-08-31 00:05:24
795	2020_08_30_3	CF_0_215m_f_2_5s_AT_15_0_00113857	2020-08-31 00:05:26
796	2020_08_30_3	CF_0_215m_f_2_5s_AT_15_0_00113858	2020-08-31 00:05:28
797	2020_08_30_3	CF_0_215m_f_2_5s_AT_15_0_00113859	2020-08-31 00:05:32
798	2020_08_30_3	CF_0_215m_f_2_5s_AT_15_0_00113860	2020-08-31 00:05:34
799	2020_08_30_3	CF_0_215m_f_2_5s_AT_15_0_00113861	2020-08-31 00:05:36
800	2020_08_30_3	CF_0_215m_f_2_5s_AT_15_0_00113862	2020-08-31 00:05:38
801	2020_08_30_3	CF_0_215m_f_2_5s_AT_15_0_00113863	2020-08-31 00:05:42
802	2020_08_30_3	CF_0_215m_f_2_5s_AT_15_0_00113864	2020-08-31 00:05:44
803	2020_08_30_3	CF_0_215m_f_2_5s_AT_15_0_00113865	2020-08-31 00:05:46
804	2020_08_30_3	CF_0_215m_f_2_5s_AT_15_0_00113866	2020-08-31 00:05:50
805	2020_08_30_3	CF_0_215m_f_2_5s_AT_15_0_00113867	2020-08-31 00:05:52
806	2020_08_30_3	CF_0_215m_f_2_5s_AT_15_0_00113868	2020-08-31 00:05:54
807	2020_08_30_3	CF_0_215m_f_2_5s_AT_15_0_00113869	2020-08-31 00:05:56
808	2020_08_31_1	CF_0_215m_f_2_5s_AT_15_0_00143757	2020-08-31 21:14:52
809	2020_08_31_1	CF_0_215m_f_2_5s_AT_15_0_00143758	2020-08-31 21:14:54
810	2020_08_31_1	CF_0_215m_f_2_5s_AT_15_0_00143759	2020-08-31 21:14:56
811	2020_08_31_1	CF_0_215m_f_2_5s_AT_15_0_00143760	2020-08-31 21:14:58
812	2020_08_31_1	CF_0_215m_f_2_5s_AT_15_0_00143761	2020-08-31 21:15:02
813	2020_08_31_1	CF_0_215m_f_2_5s_AT_15_0_00143762	2020-08-31 21:15:04
814	2020_08_31_1	CF_0_215m_f_2_5s_AT_15_0_00143763	2020-08-31 21:15:06
815	2020_08_31_1	CF_0_215m_f_2_5s_AT_15_0_00143764	2020-08-31 21:15:08
816	2020_08_31_1	CF_0_215m_f_2_5s_AT_15_0_00143765	2020-08-31 21:15:12
817	2020_08_31_1	CF_0_215m_f_2_5s_AT_15_0_00143766	2020-08-31 21:15:14
818	2020_08_31_1	CF_0_215m_f_2_5s_AT_15_0_00143767	2020-08-31 21:15:16
819	2020_08_31_1	CF_0_215m_f_2_5s_AT_15_0_00143768	2020-08-31 21:15:18
820	2020_08_31_1	CF_0_215m_f_2_5s_AT_15_0_00143769	2020-08-31 21:15:22
821	2020_08_31_1	CF_0_215m_f_2_5s_AT_15_0_00143770	2020-08-31 21:15:24
822	2020_08_31_1	CF_0_215m_f_2_5s_AT_15_0_00143771	2020-08-31 21:15:26
823	2020_08_31_1	CF_0_215m_f_2_5s_AT_15_0_00143772	2020-08-31 21:15:30
824	2020_08_31_1	CF_0_215m_f_2_5s_AT_15_0_00143773	2020-08-31 21:15:32
825	2020_08_31_1	CF_0_215m_f_2_5s_AT_15_0_00143774	2020-08-31 21:15:34
826	2020_08_31_1	CF_0_215m_f_2_5s_AT_15_0_00143775	2020-08-31 21:15:36
827	2020_08_31_1	CF_0_215m_f_2_5s_AT_15_0_00143776	2020-08-31 21:15:40
828	2020_08_31_1	CF_0_215m_f_2_5s_AT_15_0_00143777	2020-08-31 21:15:42
829	2020_08_31_2	CF_0_215m_f_2_5s_AT_15_0_00151485	2020-09-01 02:42:52
830	2020_08_31_2	CF_0_215m_f_2_5s_AT_15_0_00151486	2020-09-01 02:42:54
831	2020_08_31_2	CF_0_215m_f_2_5s_AT_15_0_00151487	2020-09-01 02:42:56
832	2020_08_31_2	CF_0_215m_f_2_5s_AT_15_0_00151488	2020-09-01 02:42:58
833	2020_08_31_2	CF_0_215m_f_2_5s_AT_15_0_00151489	2020-09-01 02:43:02
834	2020_08_31_2	CF_0_215m_f_2_5s_AT_15_0_00151490	2020-09-01 02:43:04
835	2020_08_31_2	CF_0_215m_f_2_5s_AT_15_0_00151491	2020-09-01 02:43:06
836	2020_08_31_2	CF_0_215m_f_2_5s_AT_15_0_00151492	2020-09-01 02:43:08
837	2020_08_31_2	CF_0_215m_f_2_5s_AT_15_0_00151493	2020-09-01 02:43:12
838	2020_08_31_2	CF_0_215m_f_2_5s_AT_15_0_00151494	2020-09-01 02:43:14
839	2020_08_31_2	CF_0_215m_f_2_5s_AT_15_0_00151495	2020-09-01 02:43:16
840	2020_08_31_2	CF_0_215m_f_2_5s_AT_15_0_00151496	2020-09-01 02:43:20
841	2020_08_31_2	CF_0_215m_f_2_5s_AT_15_0_00151497	2020-09-01 02:43:22
842	2020_08_31_2	CF_0_215m_f_2_5s_AT_15_0_00151498	2020-09-01 02:43:24
843	2020_08_31_2	CF_0_215m_f_2_5s_AT_15_0_00151499	2020-09-01 02:43:26
844	2020_08_31_2	CF_0_215m_f_2_5s_AT_15_0_00151500	2020-09-01 02:43:30
845	2020_09_02_1	CF_0_215m_f_2_5s_AT_15_0_00213293	2020-09-02 22:27:04
846	2020_09_02_1	CF_0_215m_f_2_5s_AT_15_0_00213294	2020-09-02 22:27:06
847	2020_09_02_1	CF_0_215m_f_2_5s_AT_15_0_00213295	2020-09-02 22:27:08
848	2020_09_02_1	CF_0_215m_f_2_5s_AT_15_0_00213296	2020-09-02 22:27:12
849	2020_09_02_1	CF_0_215m_f_2_5s_AT_15_0_00213297	2020-09-02 22:27:14
850	2020_09_02_1	CF_0_215m_f_2_5s_AT_15_0_00213298	2020-09-02 22:27:16
851	2020_09_02_1	CF_0_215m_f_2_5s_AT_15_0_00213299	2020-09-02 22:27:20
852	2020_09_02_1	CF_0_215m_f_2_5s_AT_15_0_00213300	2020-09-02 22:27:22
853	2020_09_02_1	CF_0_215m_f_2_5s_AT_15_0_00213301	2020-09-02 22:27:24
854	2020_09_02_1	CF_0_215m_f_2_5s_AT_15_0_00213302	2020-09-02 22:27:26
855	2020_09_02_1	CF_0_215m_f_2_5s_AT_15_0_00213303	2020-09-02 22:27:30
856	2020_09_02_1	CF_0_215m_f_2_5s_AT_15_0_00213304	2020-09-02 22:27:32
857	2020_09_02_1	CF_0_215m_f_2_5s_AT_15_0_00213305	2020-09-02 22:27:34
858	2020_09_02_1	CF_0_215m_f_2_5s_AT_15_0_00213306	2020-09-02 22:27:36
859	2020_09_02_1	CF_0_215m_f_2_5s_AT_15_0_00213307	2020-09-02 22:27:40
860	2020_09_02_1	CF_0_215m_f_2_5s_AT_15_0_00213308	2020-09-02 22:27:42
861	2020_09_02_1	CF_0_215m_f_2_5s_AT_15_0_00213309	2020-09-02 22:27:44
862	2020_09_02_1	CF_0_215m_f_2_5s_AT_15_0_00213310	2020-09-02 22:27:48
863	2020_09_02_1	CF_0_215m_f_2_5s_AT_15_0_00213311	2020-09-02 22:27:50
864	2020_09_02_1	CF_0_215m_f_2_5s_AT_15_0_00213312	2020-09-02 22:27:52
865	2020_09_02_1	CF_0_215m_f_2_5s_AT_15_0_00213313	2020-09-02 22:27:54
866	2020_09_02_1	CF_0_215m_f_2_5s_AT_15_0_00213314	2020-09-02 22:27:58
867	2020_09_02_1	CF_0_215m_f_2_5s_AT_15_0_00213315	2020-09-02 22:28:00
868	2020_09_02_1	CF_0_215m_f_2_5s_AT_15_0_00213316	2020-09-02 22:28:02
869	2020_09_02_1	CF_0_215m_f_2_5s_AT_15_0_00213317	2020-09-02 22:28:06
870	2020_09_02_2	CF_0_215m_f_2_5s_AT_15_0_00218758	2020-09-03 02:19:02
871	2020_09_02_2	CF_0_215m_f_2_5s_AT_15_0_00218759	2020-09-03 02:19:04
872	2020_09_02_2	CF_0_215m_f_2_5s_AT_15_0_00218760	2020-09-03 02:19:08
873	2020_09_02_2	CF_0_215m_f_2_5s_AT_15_0_00218761	2020-09-03 02:19:10
874	2020_09_02_2	CF_0_215m_f_2_5s_AT_15_0_00218762	2020-09-03 02:19:12
875	2020_09_02_2	CF_0_215m_f_2_5s_AT_15_0_00218763	2020-09-03 02:19:16
876	2020_09_02_2	CF_0_215m_f_2_5s_AT_15_0_00218764	2020-09-03 02:19:18
877	2020_09_02_2	CF_0_215m_f_2_5s_AT_15_0_00218765	2020-09-03 02:19:20
878	2020_09_02_2	CF_0_215m_f_2_5s_AT_15_0_00218766	2020-09-03 02:19:22
879	2020_09_02_2	CF_0_215m_f_2_5s_AT_15_0_00218767	2020-09-03 02:19:26
880	2020_09_02_2	CF_0_215m_f_2_5s_AT_15_0_00218768	2020-09-03 02:19:28
881	2020_09_02_2	CF_0_215m_f_2_5s_AT_15_0_00218769	2020-09-03 02:19:30
882	2020_09_02_2	CF_0_215m_f_2_5s_AT_15_0_00218770	2020-09-03 02:19:32
883	2020_09_02_2	CF_0_215m_f_2_5s_AT_15_0_00218771	2020-09-03 02:19:36
884	2020_09_02_2	CF_0_215m_f_2_5s_AT_15_0_00218772	2020-09-03 02:19:38
885	2020_09_02_2	CF_0_215m_f_2_5s_AT_15_0_00218773	2020-09-03 02:19:40
886	2020_09_02_3	CF_0_215m_f_2_5s_AT_15_0_00221607	2020-09-03 04:20:22
887	2020_09_02_3	CF_0_215m_f_2_5s_AT_15_0_00221608	2020-09-03 04:20:24
888	2020_09_02_3	CF_0_215m_f_2_5s_AT_15_0_00221609	2020-09-03 04:20:26
889	2020_09_02_3	CF_0_215m_f_2_5s_AT_15_0_00221610	2020-09-03 04:20:30
890	2020_09_02_3	CF_0_215m_f_2_5s_AT_15_0_00221611	2020-09-03 04:20:32
891	2020_09_02_3	CF_0_215m_f_2_5s_AT_15_0_00221612	2020-09-03 04:20:34
892	2020_09_02_3	CF_0_215m_f_2_5s_AT_15_0_00221613	2020-09-03 04:20:36
893	2020_09_02_3	CF_0_215m_f_2_5s_AT_15_0_00221614	2020-09-03 04:20:40
894	2020_09_02_3	CF_0_215m_f_2_5s_AT_15_0_00221615	2020-09-03 04:20:42
895	2020_09_02_3	CF_0_215m_f_2_5s_AT_15_0_00221616	2020-09-03 04:20:44
896	2020_09_02_3	CF_0_215m_f_2_5s_AT_15_0_00221617	2020-09-03 04:20:48
897	2020_09_02_3	CF_0_215m_f_2_5s_AT_15_0_00221618	2020-09-03 04:20:50
898	2020_09_02_3	CF_0_215m_f_2_5s_AT_15_0_00221619	2020-09-03 04:20:52
899	2020_09_02_3	CF_0_215m_f_2_5s_AT_15_0_00221620	2020-09-03 04:20:54
900	2020_09_02_3	CF_0_215m_f_2_5s_AT_15_0_00221621	2020-09-03 04:20:58
901	2020_09_14_1	CF_0_215m_f_2_5s_AT_15_0_00145157	2020-09-15 00:36:26
902	2020_09_14_1	CF_0_215m_f_2_5s_AT_15_0_00145158	2020-09-15 00:36:28
903	2020_09_14_1	CF_0_215m_f_2_5s_AT_15_0_00145159	2020-09-15 00:36:30
904	2020_09_14_1	CF_0_215m_f_2_5s_AT_15_0_00145160	2020-09-15 00:36:32
905	2020_09_14_1	CF_0_215m_f_2_5s_AT_15_0_00145161	2020-09-15 00:36:36
906	2020_09_14_1	CF_0_215m_f_2_5s_AT_15_0_00145162	2020-09-15 00:36:38
907	2020_09_14_1	CF_0_215m_f_2_5s_AT_15_0_00145163	2020-09-15 00:36:40
908	2020_09_14_1	CF_0_215m_f_2_5s_AT_15_0_00145164	2020-09-15 00:36:44
909	2020_09_14_1	CF_0_215m_f_2_5s_AT_15_0_00145165	2020-09-15 00:36:46
910	2020_09_14_1	CF_0_215m_f_2_5s_AT_15_0_00145166	2020-09-15 00:36:48
911	2020_09_14_1	CF_0_215m_f_2_5s_AT_15_0_00145167	2020-09-15 00:36:50
912	2020_09_14_1	CF_0_215m_f_2_5s_AT_15_0_00145168	2020-09-15 00:36:54
913	2020_09_14_1	CF_0_215m_f_2_5s_AT_15_0_00145169	2020-09-15 00:36:56
914	2020_09_14_1	CF_0_215m_f_2_5s_AT_15_0_00145170	2020-09-15 00:36:58
915	2020_09_14_1	CF_0_215m_f_2_5s_AT_15_0_00145171	2020-09-15 00:37:02
916	2020_09_14_1	CF_0_215m_f_2_5s_AT_15_0_00145172	2020-09-15 00:37:04
917	2020_09_14_1	CF_0_215m_f_2_5s_AT_15_0_00145173	2020-09-15 00:37:06
918	2020_09_14_1	CF_0_215m_f_2_5s_AT_15_0_00145174	2020-09-15 00:37:08
919	2020_09_14_1	CF_0_215m_f_2_5s_AT_15_0_00145175	2020-09-15 00:37:12
920	2020_09_14_1	CF_0_215m_f_2_5s_AT_15_0_00145176	2020-09-15 00:37:14
921	2020_09_14_1	CF_0_215m_f_2_5s_AT_15_0_00145177	2020-09-15 00:37:16
922	2020_09_14_1	CF_0_215m_f_2_5s_AT_15_0_00145178	2020-09-15 00:37:18
923	2020_09_14_1	CF_0_215m_f_2_5s_AT_15_0_00145179	2020-09-15 00:37:22
924	2020_09_14_1	CF_0_215m_f_2_5s_AT_15_0_00145180	2020-09-15 00:37:24
925	2020_09_14_1	CF_0_215m_f_2_5s_AT_15_0_00145181	2020-09-15 00:37:26
926	2020_09_15_1	CF_0_215m_f_2_5s_AT_15_0_00187603	2020-09-16 06:39:06
927	2020_09_15_1	CF_0_215m_f_2_5s_AT_15_0_00187604	2020-09-16 06:39:08
928	2020_09_15_1	CF_0_215m_f_2_5s_AT_15_0_00187605	2020-09-16 06:39:10
929	2020_09_15_1	CF_0_215m_f_2_5s_AT_15_0_00187606	2020-09-16 06:39:14
930	2020_09_15_1	CF_0_215m_f_2_5s_AT_15_0_00187607	2020-09-16 06:39:16
931	2020_09_15_1	CF_0_215m_f_2_5s_AT_15_0_00187608	2020-09-16 06:39:18
932	2020_09_15_1	CF_0_215m_f_2_5s_AT_15_0_00187609	2020-09-16 06:39:22
933	2020_09_15_1	CF_0_215m_f_2_5s_AT_15_0_00187610	2020-09-16 06:39:24
934	2020_09_15_1	CF_0_215m_f_2_5s_AT_15_0_00187611	2020-09-16 06:39:26
935	2020_09_15_1	CF_0_215m_f_2_5s_AT_15_0_00187612	2020-09-16 06:39:28
936	2020_09_15_1	CF_0_215m_f_2_5s_AT_15_0_00187613	2020-09-16 06:39:32
937	2020_09_15_1	CF_0_215m_f_2_5s_AT_15_0_00187614	2020-09-16 06:39:34
938	2020_09_15_1	CF_0_215m_f_2_5s_AT_15_0_00187615	2020-09-16 06:39:36
939	2020_09_15_1	CF_0_215m_f_2_5s_AT_15_0_00187616	2020-09-16 06:39:38
940	2020_09_15_1	CF_0_215m_f_2_5s_AT_15_0_00187617	2020-09-16 06:39:42
941	2020_09_15_1	CF_0_215m_f_2_5s_AT_15_0_00187618	2020-09-16 06:39:44
942	2020_09_15_1	CF_0_215m_f_2_5s_AT_15_0_00187619	2020-09-16 06:39:46
943	2020_09_15_1	CF_0_215m_f_2_5s_AT_15_0_00187620	2020-09-16 06:39:48
944	2020_09_17_1	CF_0_215m_f_2_5s_AT_15_0_00240638	2020-09-17 20:11:22
945	2020_09_17_1	CF_0_215m_f_2_5s_AT_15_0_00240639	2020-09-17 20:11:24
946	2020_09_17_1	CF_0_215m_f_2_5s_AT_15_0_00240640	2020-09-17 20:11:28
947	2020_09_17_1	CF_0_215m_f_2_5s_AT_15_0_00240641	2020-09-17 20:11:30
948	2020_09_17_1	CF_0_215m_f_2_5s_AT_15_0_00240642	2020-09-17 20:11:32
949	2020_09_17_1	CF_0_215m_f_2_5s_AT_15_0_00240643	2020-09-17 20:11:34
950	2020_09_17_1	CF_0_215m_f_2_5s_AT_15_0_00240644	2020-09-17 20:11:38
951	2020_09_17_1	CF_0_215m_f_2_5s_AT_15_0_00240645	2020-09-17 20:11:40
952	2020_09_17_1	CF_0_215m_f_2_5s_AT_15_0_00240646	2020-09-17 20:11:42
953	2020_09_17_1	CF_0_215m_f_2_5s_AT_15_0_00240647	2020-09-17 20:11:44
954	2020_09_17_1	CF_0_215m_f_2_5s_AT_15_0_00240648	2020-09-17 20:11:48
955	2020_09_17_1	CF_0_215m_f_2_5s_AT_15_0_00240649	2020-09-17 20:11:50
956	2020_09_17_1	CF_0_215m_f_2_5s_AT_15_0_00240650	2020-09-17 20:11:52
957	2020_09_17_1	CF_0_215m_f_2_5s_AT_15_0_00240651	2020-09-17 20:11:56
958	2020_09_17_1	CF_0_215m_f_2_5s_AT_15_0_00240652	2020-09-17 20:11:58
959	2020_09_17_1	CF_0_215m_f_2_5s_AT_15_0_00240653	2020-09-17 20:12:00
960	2020_09_17_1	CF_0_215m_f_2_5s_AT_15_0_00240654	2020-09-17 20:12:02
961	2020_09_19_1	CF_0_215m_f_2_5s_AT_15_0_00307578	2020-09-19 19:33:32
962	2020_09_19_1	CF_0_215m_f_2_5s_AT_15_0_00307579	2020-09-19 19:33:34
963	2020_09_19_1	CF_0_215m_f_2_5s_AT_15_0_00307580	2020-09-19 19:33:36
964	2020_09_19_1	CF_0_215m_f_2_5s_AT_15_0_00307581	2020-09-19 19:33:38
965	2020_09_19_1	CF_0_215m_f_2_5s_AT_15_0_00307582	2020-09-19 19:33:42
966	2020_09_19_1	CF_0_215m_f_2_5s_AT_15_0_00307583	2020-09-19 19:33:44
967	2020_09_19_1	CF_0_215m_f_2_5s_AT_15_0_00307584	2020-09-19 19:33:46
968	2020_09_19_1	CF_0_215m_f_2_5s_AT_15_0_00307585	2020-09-19 19:33:50
969	2020_09_19_1	CF_0_215m_f_2_5s_AT_15_0_00307586	2020-09-19 19:33:52
970	2020_09_19_1	CF_0_215m_f_2_5s_AT_15_0_00307587	2020-09-19 19:33:54
971	2020_09_19_1	CF_0_215m_f_2_5s_AT_15_0_00307588	2020-09-19 19:33:56
972	2020_09_19_1	CF_0_215m_f_2_5s_AT_15_0_00307589	2020-09-19 19:34:00
973	2020_09_19_1	CF_0_215m_f_2_5s_AT_15_0_00307590	2020-09-19 19:34:02
974	2020_09_19_1	CF_0_215m_f_2_5s_AT_15_0_00307591	2020-09-19 19:34:04
975	2020_09_19_1	CF_0_215m_f_2_5s_AT_15_0_00307592	2020-09-19 19:34:06
976	2020_09_19_1	CF_0_215m_f_2_5s_AT_15_0_00307593	2020-09-19 19:34:10
977	2020_09_23_1	CF_0_215m_f_2_5s_AT_15_0_00444121	2020-09-23 20:11:12
978	2020_09_23_1	CF_0_215m_f_2_5s_AT_15_0_00444122	2020-09-23 20:11:14
979	2020_09_23_1	CF_0_215m_f_2_5s_AT_15_0_00444123	2020-09-23 20:11:16
980	2020_09_23_1	CF_0_215m_f_2_5s_AT_15_0_00444124	2020-09-23 20:11:20
981	2020_09_23_1	CF_0_215m_f_2_5s_AT_15_0_00444125	2020-09-23 20:11:22
982	2020_09_23_1	CF_0_215m_f_2_5s_AT_15_0_00444126	2020-09-23 20:11:24
983	2020_09_23_1	CF_0_215m_f_2_5s_AT_15_0_00444127	2020-09-23 20:11:26
984	2020_09_23_1	CF_0_215m_f_2_5s_AT_15_0_00444128	2020-09-23 20:11:30
985	2020_09_23_1	CF_0_215m_f_2_5s_AT_15_0_00444129	2020-09-23 20:11:32
986	2020_09_23_1	CF_0_215m_f_2_5s_AT_15_0_00444130	2020-09-23 20:11:34
987	2020_09_23_1	CF_0_215m_f_2_5s_AT_15_0_00444131	2020-09-23 20:11:38
988	2020_09_23_1	CF_0_215m_f_2_5s_AT_15_0_00444132	2020-09-23 20:11:40
989	2020_09_23_1	CF_0_215m_f_2_5s_AT_15_0_00444133	2020-09-23 20:11:42
990	2020_09_23_1	CF_0_215m_f_2_5s_AT_15_0_00444134	2020-09-23 20:11:44
991	2020_09_23_1	CF_0_215m_f_2_5s_AT_15_0_00444135	2020-09-23 20:11:48
992	2020_09_23_1	CF_0_215m_f_2_5s_AT_15_0_00444136	2020-09-23 20:11:50
993	2020_09_23_1	CF_0_215m_f_2_5s_AT_15_0_00444137	2020-09-23 20:11:52
994	2020_09_23_1	CF_0_215m_f_2_5s_AT_15_0_00444138	2020-09-23 20:11:54
995	2020_10_01_2	CF_0_215m_f_2_5s_AT_15_0_00713852	2020-10-01 19:03:30
996	2020_10_01_2	CF_0_215m_f_2_5s_AT_15_0_00713853	2020-10-01 19:03:32
997	2020_10_01_2	CF_0_215m_f_2_5s_AT_15_0_00713854	2020-10-01 19:03:34
998	2020_10_01_2	CF_0_215m_f_2_5s_AT_15_0_00713855	2020-10-01 19:03:38
999	2020_10_01_2	CF_0_215m_f_2_5s_AT_15_0_00713856	2020-10-01 19:03:40
1000	2020_10_01_2	CF_0_215m_f_2_5s_AT_15_0_00713857	2020-10-01 19:03:42
1001	2020_10_01_2	CF_0_215m_f_2_5s_AT_15_0_00713858	2020-10-01 19:03:44
1002	2020_10_01_2	CF_0_215m_f_2_5s_AT_15_0_00713859	2020-10-01 19:03:48
1003	2020_10_01_2	CF_0_215m_f_2_5s_AT_15_0_00713860	2020-10-01 19:03:50
1004	2020_10_01_2	CF_0_215m_f_2_5s_AT_15_0_00713861	2020-10-01 19:03:52
1005	2020_10_01_2	CF_0_215m_f_2_5s_AT_15_0_00713862	2020-10-01 19:03:56
1006	2020_10_01_2	CF_0_215m_f_2_5s_AT_15_0_00713863	2020-10-01 19:03:58
1007	2020_10_01_2	CF_0_215m_f_2_5s_AT_15_0_00713864	2020-10-01 19:04:00
1008	2020_10_01_2	CF_0_215m_f_2_5s_AT_15_0_00713865	2020-10-01 19:04:02
1009	2020_10_01_2	CF_0_215m_f_2_5s_AT_15_0_00713866	2020-10-01 19:04:06
1010	2020_10_01_2	CF_0_215m_f_2_5s_AT_15_0_00713867	2020-10-01 19:04:08

## Sheet: Bat_events
S2C Supporting Information. Information about the bat events.
N	Bat event	Start	End	Event duration, s	Number of radar images	Active time, s	Number of acoustic recordings	Duration of acoustic recordings, s	Number of bat call sequences	Number of acoustic recordings with calls of N.noctula	Number of bat tracks	Number of bat tracks alinged with acoustic?
1	2020_05_17_1	2020-05-17 22:12:52	2020-05-17 22:13:32	40	17	2	2	0.516	1	2	4	3
2	2020_05_19_1	2020-05-20 03:35:36	2020-05-20 03:36:20	44	19	7	7	1.863	2	4	2	1
3	2020_05_28_1	2020-05-29 03:05:44	2020-05-29 03:06:24	40	17	2	2	0.516	1	2	0	0
4	2020_06_13_1	2020-06-14 02:17:52	2020-06-14 02:18:33	41	17	5	2	0.516	2	1	4	1
5	2020_06_22_1	2020-06-23 01:28:22	2020-06-23 01:29:00	38	16	2	2	0.52	1	2	2	1
6	2020_06_22_2	2020-06-23 03:25:51	2020-06-23 03:26:32	41	17	4	4	1.04	1	2	9	0
7	2020_06_23_1	2020-06-24 00:33:04	2020-06-24 00:33:40	36	15	1	1	0.258	1	1	9	0
8	2020_06_28_1	2020-06-29 00:03:01	2020-06-29 00:03:59	58	24	21	3	0.774	2	2	17	3
9	2020_07_21_1	2020-07-22 00:41:18	2020-07-22 00:42:01	43	18	6	11	2.923	1	5	1	1
10	2020_07_23_1	2020-07-23 22:37:00	2020-07-23 22:38:19	79	32	42	21	5.898	3	13	17	2
11	2020_07_23_2	2020-07-24 04:53:58	2020-07-24 04:54:41	43	18	6	8	2.076	1	3	2	1
12	2020_07_25_1	2020-07-25 21:46:30	2020-07-25 21:47:06	36	15	1	1	0.262	1	1	2	2
13	2020_07_26_1	2020-07-26 22:30:48	2020-07-26 22:31:31	43	18	6	8	2.735	1	6	4	1
14	2020_07_26_2	2020-07-26 23:32:42	2020-07-26 23:33:20	38	16	1	1	0.258	1	1	12	2
15	2020_07_26_3	2020-07-27 02:44:09	2020-07-27 02:44:53	44	18	6	6	1.605	1	4	5	2
16	2020_07_31_1	2020-08-01 00:46:12	2020-08-01 00:46:58	46	19	6	13	3.567	1	3	8	1
17	2020_08_02_1	2020-08-03 00:47:12	2020-08-03 00:47:53	41	17	2	3	0.778	1	3	2	1
18	2020_08_02_2	2020-08-03 01:35:48	2020-08-03 01:36:41	53	22	14	16	5.803	2	10	3	2
19	2020_08_03_1	2020-08-03 23:51:16	2020-08-03 23:52:20	64	26	26	41	13.124	1	9	5	2
20	2020_08_03_2	2020-08-04 03:32:06	2020-08-04 03:32:52	46	19	8	13	4.458	1	9	4	1
21	2020_08_04_1	2020-08-04 23:42:23	2020-08-04 23:43:40	77	31	38	30	8.34	3	15	4	0
22	2020_08_04_2	2020-08-05 02:29:03	2020-08-05 02:29:41	38	16	1	1	0.258	1	1	2	0
23	2020_08_05_1	2020-08-05 23:03:50	2020-08-05 23:04:36	46	19	6	12	3.517	1	5	9	5
24	2020_08_05_2	2020-08-06 00:10:09	2020-08-06 00:10:57	48	20	10	5	1.29	3	4	4	0
25	2020_08_05_3	2020-08-06 00:14:11	2020-08-06 00:14:54	43	18	4	6	1.548	1	6	9	4
26	2020_08_10_1	2020-08-10 21:28:10	2020-08-10 21:29:03	53	22	14	23	7.605	1	22	2	2
27	2020_08_10_4	2020-08-10 22:08:57	2020-08-10 22:09:48	51	21	24	10	2.588	3	2	7	3
28	2020_08_27_1	2020-08-27 20:57:18	2020-08-27 20:58:04	46	19	8	13	4.585	1	13	6	2
29	2020_08_27_2	2020-08-27 22:08:00	2020-08-27 22:08:50	50	21	16	5	1.298	3	5	18	5
30	2020_08_27_3	2020-08-27 22:09:18	2020-08-27 22:10:02	44	18	6	3	0.782	2	3	19	2
31	2020_08_27_4	2020-08-28 00:10:54	2020-08-28 00:12:10	76	31	39	28	8.281	3	24	16	10
32	2020_08_27_5	2020-08-28 00:12:06	2020-08-28 00:12:44	38	16	1	1	0.266	1	1	14	2
33	2020_08_28_1	2020-08-28 21:27:52	2020-08-28 21:28:36	44	18	6	3	1.007	2	3	4	2
34	2020_08_28_3	2020-08-29 01:13:12	2020-08-29 01:14:12	60	25	23	23	7.82	2	10	7	5
35	2020_08_28_4	2020-08-29 01:31:36	2020-08-29 01:32:18	42	17	4	6	1.763	1	6	6	1
36	2020_08_28_5	2020-08-29 05:11:28	2020-08-29 05:12:14	46	19	9	13	3.679	1	12	2	1
37	2020_08_29_1	2020-08-29 22:22:54	2020-08-29 22:23:36	42	18	8	4	1.032	2	4	7	3
38	2020_08_29_2	2020-08-30 02:36:08	2020-08-30 02:36:58	50	21	13	8	2.1	2	7	5	2
39	2020_08_30_1	2020-08-30 20:44:08	2020-08-30 20:45:06	58	24	22	13	3.795	3	9	15	6
40	2020_08_30_2	2020-08-30 20:46:16	2020-08-30 20:46:54	38	16	3	7	1.83	1	7	5	1
41	2020_08_30_3	2020-08-31 00:05:16	2020-08-31 00:05:56	40	17	3	5	1.29	1	4	6	0
42	2020_08_31_1	2020-08-31 21:14:52	2020-08-31 21:15:42	50	21	13	15	4.232	1	13	9	3
43	2020_08_31_2	2020-09-01 02:42:52	2020-09-01 02:43:30	38	16	1	1	0.258	1	1	5	2
44	2020_09_02_1	2020-09-02 22:27:04	2020-09-02 22:28:06	62	25	24	30	13.581	2	26	9	4
45	2020_09_02_2	2020-09-03 02:19:02	2020-09-03 02:19:40	38	16	1	1	0.266	1	1	2	0
46	2020_09_02_3	2020-09-03 04:20:22	2020-09-03 04:20:58	36	15	1	1	0.258	1	1	1	1
47	2020_09_14_1	2020-09-15 00:36:26	2020-09-15 00:37:26	60	25	22	7	1.806	3	6	10	5
48	2020_09_15_1	2020-09-16 06:39:06	2020-09-16 06:39:48	42	18	5	7	2.018	1	7	0	0
49	2020_09_17_1	2020-09-17 20:11:22	2020-09-17 20:12:02	40	17	3	4	1.036	1	3	1	1
50	2020_09_19_1	2020-09-19 19:33:32	2020-09-19 19:34:10	38	16	1	4	1.24	1	4	2	2
51	2020_09_23_1	2020-09-23 20:11:12	2020-09-23 20:11:54	42	18	5	6	1.568	1	6	3	2
52	2020_10_01_2	2020-10-01 19:03:30	2020-10-01 19:04:08	38	16	1	1	0.258	1	1	2	2
			total:	-	1010	-	461	-	78	315	323	105

## Sheet: Ambient_conditions
S2D Supporting Information. Information about the ambient conditions during the bat events.
N	Bat event	Start	End	Sunset time corresponding to bat event	Sunrise time corresponding to bat event	After sunset and before sunrise?	Ambient temperature (at nacelle), averaged for 10-min interval, °C	Wind speed (at nacelle), averaged for 10-min interval, m/s	Was the wind turbine in operation at some point during the corresponding 10-min interval?
1	2020_05_17_1	2020-05-17 22:12:52	2020-05-17 22:13:32	2020-05-17 21:18:00	2020-05-18 05:14:00	yes	12.9492	6.28111	no
2	2020_05_19_1	2020-05-20 03:35:36	2020-05-20 03:36:20	2020-05-19 21:21:00	2020-05-20 05:11:00	yes	11.4752	6.20234	no
3	2020_05_28_1	2020-05-29 03:05:44	2020-05-29 03:06:24	2020-05-28 21:34:00	2020-05-29 05:00:00	yes	13.0988	2.66766	no
4	2020_06_13_1	2020-06-14 02:17:52	2020-06-14 02:18:33	2020-06-13 21:50:00	2020-06-14 04:50:00	yes	15.6	4.91455	yes
5	2020_06_22_1	2020-06-23 01:28:22	2020-06-23 01:29:00	2020-06-22 21:53:00	2020-06-23 04:51:00	yes	16.5554	3.81685	no
6	2020_06_22_2	2020-06-23 03:25:51	2020-06-23 03:26:32	2020-06-22 21:53:00	2020-06-23 04:51:00	yes	15.4734	4.22859	no
7	2020_06_23_1	2020-06-24 00:33:04	2020-06-24 00:33:40	2020-06-23 21:53:00	2020-06-24 04:51:00	yes	19.4289	3.73354	no
8	2020_06_28_1	2020-06-29 00:03:01	2020-06-29 00:03:59	2020-06-28 21:53:00	2020-06-29 04:54:00	yes	18.3723	1.8841	no
9	2020_07_21_1	2020-07-22 00:41:18	2020-07-22 00:42:01	2020-07-21 21:33:00	2020-07-22 05:20:00	yes	14.8501	3.7246	no
10	2020_07_23_1	2020-07-23 22:37:00	2020-07-23 22:38:19	2020-07-23 21:30:00	2020-07-24 05:23:00	yes	21.5459	4.84766	no
11	2020_07_23_2	2020-07-24 04:53:58	2020-07-24 04:54:41	2020-07-23 21:30:00	2020-07-24 05:23:00	yes	18.0091	4.37957	no
12	2020_07_25_1	2020-07-25 21:46:30	2020-07-25 21:47:06	2020-07-25 21:27:00	2020-07-26 05:26:00	yes	19.0663	4.35191	no
13	2020_07_26_1	2020-07-26 22:30:48	2020-07-26 22:31:31	2020-07-26 21:25:00	2020-07-27 05:27:00	yes	18.3755	2.83785	no
14	2020_07_26_2	2020-07-26 23:32:42	2020-07-26 23:33:20	2020-07-26 21:25:00	2020-07-27 05:27:00	yes	18.0014	1.99266	no
15	2020_07_26_3	2020-07-27 02:44:09	2020-07-27 02:44:53	2020-07-26 21:25:00	2020-07-27 05:27:00	yes	16.9357	2.54895	no
16	2020_07_31_1	2020-08-01 00:46:12	2020-08-01 00:46:58	2020-07-31 21:17:00	2020-08-01 05:35:00	yes	19.0182	6.44276	no
17	2020_08_02_1	2020-08-03 00:47:12	2020-08-03 00:47:53	2020-08-02 21:13:00	2020-08-03 05:39:00	yes	15.7019	3.59575	no
18	2020_08_02_2	2020-08-03 01:35:48	2020-08-03 01:36:41	2020-08-02 21:13:00	2020-08-03 05:39:00	yes	15.4005	3.49186	no
19	2020_08_03_1	2020-08-03 23:51:16	2020-08-03 23:52:20	2020-08-03 21:11:00	2020-08-04 05:41:00	yes	15.5719	5.09872	no
20	2020_08_03_2	2020-08-04 03:32:06	2020-08-04 03:32:52	2020-08-03 21:11:00	2020-08-04 05:41:00	yes	13.3068	4.62528	no
21	2020_08_04_1	2020-08-04 23:42:23	2020-08-04 23:43:40	2020-08-04 21:09:00	2020-08-05 05:42:00	yes	17.4	1.75875	no
22	2020_08_04_2	2020-08-05 02:29:03	2020-08-05 02:29:41	2020-08-04 21:09:00	2020-08-05 05:42:00	yes	16.7386	3.42642	no
23	2020_08_05_1	2020-08-05 23:03:50	2020-08-05 23:04:36	2020-08-05 21:08:00	2020-08-06 05:44:00	yes	25.594	4.94528	no
24	2020_08_05_2	2020-08-06 00:10:09	2020-08-06 00:10:57	2020-08-05 21:08:00	2020-08-06 05:44:00	yes	24.2572	4.9707	no
25	2020_08_05_3	2020-08-06 00:14:11	2020-08-06 00:14:54	2020-08-05 21:08:00	2020-08-06 05:44:00	yes	24.2572	4.9707	no
26	2020_08_10_1	2020-08-10 21:28:10	2020-08-10 21:29:03	2020-08-10 20:58:00	2020-08-11 05:52:00	yes	26.4349	5.06694	no
27	2020_08_10_4	2020-08-10 22:08:57	2020-08-10 22:09:48	2020-08-10 20:58:00	2020-08-11 05:52:00	yes	25.1874	6.01643	no
28	2020_08_27_1	2020-08-27 20:57:18	2020-08-27 20:58:04	2020-08-27 20:20:00	2020-08-28 06:22:00	yes	16.6634	2.50187	no
29	2020_08_27_2	2020-08-27 22:08:00	2020-08-27 22:08:50	2020-08-27 20:20:00	2020-08-28 06:22:00	yes	16.4713	0.913851	no
30	2020_08_27_3	2020-08-27 22:09:18	2020-08-27 22:10:02	2020-08-27 20:20:00	2020-08-28 06:22:00	yes	16.51	1.02191	no
31	2020_08_27_4	2020-08-28 00:10:54	2020-08-28 00:12:10	2020-08-27 20:20:00	2020-08-28 06:22:00	yes	15.939	3.86926	no
32	2020_08_27_5	2020-08-28 00:12:06	2020-08-28 00:12:44	2020-08-27 20:20:00	2020-08-28 06:22:00	yes	15.939	3.86926	no
33	2020_08_28_1	2020-08-28 21:27:52	2020-08-28 21:28:36	2020-08-28 20:18:00	2020-08-29 06:24:00	yes	20.0053	2.8292	no
34	2020_08_28_3	2020-08-29 01:13:12	2020-08-29 01:14:12	2020-08-28 20:18:00	2020-08-29 06:24:00	yes	18.5652	2.65154	no
35	2020_08_28_4	2020-08-29 01:31:36	2020-08-29 01:32:18	2020-08-28 20:18:00	2020-08-29 06:24:00	yes	18.1689	3.11603	no
36	2020_08_28_5	2020-08-29 05:11:28	2020-08-29 05:12:14	2020-08-28 20:18:00	2020-08-29 06:24:00	yes	14.3569	3.34469	no
37	2020_08_29_1	2020-08-29 22:22:54	2020-08-29 22:23:36	2020-08-29 20:15:00	2020-08-30 06:26:00	yes	18.7598	3.22465	no
38	2020_08_29_2	2020-08-30 02:36:08	2020-08-30 02:36:58	2020-08-29 20:15:00	2020-08-30 06:26:00	yes	18.0907	2.82748	no
39	2020_08_30_1	2020-08-30 20:44:08	2020-08-30 20:45:06	2020-08-30 20:13:00	2020-08-31 06:27:00	yes	19.4209	5.46895	no
40	2020_08_30_2	2020-08-30 20:46:16	2020-08-30 20:46:54	2020-08-30 20:13:00	2020-08-31 06:27:00	yes	19.4209	5.46895	no
41	2020_08_30_3	2020-08-31 00:05:16	2020-08-31 00:05:56	2020-08-30 20:13:00	2020-08-31 06:27:00	yes	17.6153	5.10487	no
42	2020_08_31_1	2020-08-31 21:14:52	2020-08-31 21:15:42	2020-08-31 20:11:00	2020-09-01 06:29:00	yes	17.428	3.06099	no
43	2020_08_31_2	2020-09-01 02:42:52	2020-09-01 02:43:30	2020-08-31 20:11:00	2020-09-01 06:29:00	yes	14.5138	5.11517	no
44	2020_09_02_1	2020-09-02 22:27:04	2020-09-02 22:28:06	2020-09-02 20:06:00	2020-09-03 06:33:00	yes	17.4539	3.1185	no
45	2020_09_02_2	2020-09-03 02:19:02	2020-09-03 02:19:40	2020-09-02 20:06:00	2020-09-03 06:33:00	yes	16.0608	1.68807	no
46	2020_09_02_3	2020-09-03 04:20:22	2020-09-03 04:20:58	2020-09-02 20:06:00	2020-09-03 06:33:00	yes	15.6116	1.79053	no
47	2020_09_14_1	2020-09-15 00:36:26	2020-09-15 00:37:26	2020-09-14 19:37:00	2020-09-15 06:54:00	yes	26.3266	5.19432	no
48	2020_09_15_1	2020-09-16 06:39:06	2020-09-16 06:39:48	2020-09-15 19:34:00	2020-09-16 06:55:00	yes	20.4921	3.66573	no
49	2020_09_17_1	2020-09-17 20:11:22	2020-09-17 20:12:02	2020-09-17 19:30:00	2020-09-18 06:59:00	yes	13.947	6.63961	no
50	2020_09_19_1	2020-09-19 19:33:32	2020-09-19 19:34:10	2020-09-19 19:25:00	2020-09-20 07:02:00	yes	18.0924	5.88576	no
51	2020_09_23_1	2020-09-23 20:11:12	2020-09-23 20:11:54	2020-09-23 19:15:00	2020-09-24 07:09:00	yes	22.3216	6.51161	no
52	2020_10_01_2	2020-10-01 19:03:30	2020-10-01 19:04:08	2020-10-01 18:55:00	2020-10-02 07:24:00	yes	16.2388	7.97214	yes

## Sheet: Tracks
S2E Supporting Information. Information about the bat tracks.
N	Bat event	Track number	Number of echoes	Mean velocity, m/s	Velocity group, m/s	Track crossed circumrefernce with R=40m?	Track alinged with acoustic?	Track crossed circumrefernce with R=40m and alinged with acoustic?
1	2020_05_17_1	1	5	8.31829	8-9	no	yes	no
2	2020_05_17_2	2	6	8.27118	8-9	no	no	no
3	2020_05_17_3	3	4	8.18628	8-9	yes	yes	yes
4	2020_05_17_4	4	3	9.76156	9-10	no	yes	no
5	2020_05_19_1	1	9	7.74226	7-8	no	no	no
6	2020_05_19_1	2	3	13.8278	13-14	yes	yes	yes
7	2020_05_28_1	-	-	-	-	-	-	-
8	2020_06_13_1	1	3	6.68947	6-7	no	no	no
9	2020_06_13_1	2	3	12.5058	12-13	no	no	no
10	2020_06_13_1	3	4	11.6284	11-12	yes	yes	yes
11	2020_06_13_1	4	5	7.99282	7-8	no	no	no
12	2020_06_22_1	1	10	3.60887	3-4	no	no	no
13	2020_06_22_1	2	3	14.6009	14-15	no	yes	no
14	2020_06_22_2	1	4	13.5888	13-14	no	no	no
15	2020_06_22_2	2	6	15.0338	15-16	no	no	no
16	2020_06_22_2	3	3	13.3182	13-14	yes	no	no
17	2020_06_22_2	4	7	15.9602	15-16	no	no	no
18	2020_06_22_2	5	5	12.3729	12-13	no	no	no
19	2020_06_22_2	6	5	6.14546	6-7	no	no	no
20	2020_06_22_2	7	4	11.6852	11-12	no	no	no
21	2020_06_22_2	8	4	7.86303	7-8	no	no	no
22	2020_06_22_2	9	3	13.9084	13-14	yes	no	no
23	2020_06_23_1	1	4	8.6302	8-9	no	no	no
24	2020_06_23_1	2	4	9.07216	9-10	no	no	no
25	2020_06_23_1	3	3	9.47313	9-10	no	no	no
26	2020_06_23_1	4	6	7.72346	7-8	no	no	no
27	2020_06_23_1	5	3	9.20335	9-10	yes	no	no
28	2020_06_23_1	6	4	8.30582	8-9	yes	no	no
29	2020_06_23_1	7	6	9.28156	9-10	yes	no	no
30	2020_06_23_1	8	5	8.74614	8-9	no	no	no
31	2020_06_23_1	9	9	8.23662	8-9	no	no	no
32	2020_06_28_1	1	17	5.02242	5-6	no	no	no
33	2020_06_28_1	2	6	3.57105	3-4	yes	no	no
34	2020_06_28_1	3	4	6.85806	6-7	no	no	no
35	2020_06_28_1	4	8	8.68075	8-9	no	no	no
36	2020_06_28_1	5	6	6.67732	6-7	no	no	no
37	2020_06_28_1	6	9	10.3177	10-11	yes	no	no
38	2020_06_28_1	7	11	8.82019	8-9	no	no	no
39	2020_06_28_1	8	8	5.38594	5-6	yes	no	no
40	2020_06_28_1	9	5	8.69761	8-9	no	no	no
41	2020_06_28_1	10	4	8.30922	8-9	no	no	no
42	2020_06_28_1	11	4	9.98599	9-10	no	no	no
43	2020_06_28_1	12	5	6.42925	6-7	no	yes	no
44	2020_06_28_1	13	11	8.07305	8-9	no	no	no
45	2020_06_28_1	14	5	6.13441	6-7	no	yes	no
46	2020_06_28_1	15	4	13.9565	13-14	no	yes	no
47	2020_06_28_1	16	7	8.96214	8-9	no	no	no
48	2020_06_28_1	17	6	9.83959	9-10	yes	no	no
49	2020_07_21_1	1	7	11.1289	11-12	no	yes	no
50	2020_07_23_1	1	9	8.94141	8-9	no	no	no
51	2020_07_23_1	2	10	4.79084	4-5	yes	no	no
52	2020_07_23_1	3	6	8.10836	8-9	no	no	no
53	2020_07_23_1	4	5	7.94538	7-8	no	yes	no
54	2020_07_23_1	5	4	9.97462	9-10	no	no	no
55	2020_07_23_1	6	7	4.304	4-5	no	no	no
56	2020_07_23_1	7	8	8.06198	8-9	no	no	no
57	2020_07_23_1	8	5	8.4672	8-9	no	no	no
58	2020_07_23_1	9	4	12.1423	12-13	no	no	no
59	2020_07_23_1	10	15	4.43936	4-5	no	no	no
60	2020_07_23_1	11	9	5.70541	5-6	no	no	no
61	2020_07_23_1	12	4	7.29097	7-8	no	yes	no
62	2020_07_23_1	13	5	4.13796	4-5	no	no	no
63	2020_07_23_1	14	4	8.21031	8-9	no	no	no
64	2020_07_23_1	15	3	8.05869	8-9	no	no	no
65	2020_07_23_1	16	4	17.8448	17-18	no	no	no
66	2020_07_23_1	17	5	9.55971	9-10	yes	no	no
67	2020_07_23_2	1	8	11.6861	11-12	no	no	no
68	2020_07_23_2	2	3	14.1321	14-15	no	yes	no
69	2020_07_25_1	1	5	8.52236	8-9	no	yes	no
70	2020_07_25_1	2	4	8.43807	8-9	no	yes	no
71	2020_07_26_1	1	10	6.90568	6-7	yes	no	no
72	2020_07_26_1	2	4	10.0187	10-11	no	no	no
73	2020_07_26_1	3	4	2.66336	2-3	no	no	no
74	2020_07_26_1	4	3	7.10776	7-8	no	yes	no
75	2020_07_26_2	1	7	12.092	12-13	no	no	no
76	2020_07_26_2	2	5	11.7974	11-12	no	no	no
77	2020_07_26_2	3	3	8.66314	8-9	no	yes	no
78	2020_07_26_2	4	7	9.51582	9-10	no	no	no
79	2020_07_26_2	5	7	11.2651	11-12	yes	no	no
80	2020_07_26_2	6	3	9.21204	9-10	no	yes	no
81	2020_07_26_2	7	3	14.6787	14-15	no	no	no
82	2020_07_26_2	8	5	12.0749	12-13	yes	no	no
83	2020_07_26_2	9	3	12.2476	12-13	yes	no	no
84	2020_07_26_2	10	6	12.4764	12-13	no	no	no
85	2020_07_26_2	11	3	10.1547	10-11	no	no	no
86	2020_07_26_2	12	3	13.0097	13-14	no	no	no
87	2020_07_26_3	1	10	8.45921	8-9	no	no	no
88	2020_07_26_3	2	4	9.96965	9-10	yes	no	no
89	2020_07_26_3	3	8	5.26806	5-6	no	no	no
90	2020_07_26_3	4	3	9.80871	9-10	no	yes	no
91	2020_07_26_3	5	4	10.2591	10-11	no	yes	no
92	2020_07_31_1	1	4	15.4704	15-16	yes	yes	yes
93	2020_07_31_1	2	4	16.0575	16-17	yes	no	no
94	2020_07_31_1	3	5	9.79297	9-10	no	no	no
95	2020_07_31_1	4	3	13.3038	13-14	no	no	no
96	2020_07_31_1	5	5	6.62779	6-7	no	no	no
97	2020_07_31_1	6	5	18.4273	18-19	yes	no	no
98	2020_07_31_1	7	6	16.4961	16-17	no	no	no
99	2020_07_31_1	8	6	7.09538	7-8	no	no	no
100	2020_08_02_1	1	8	14.1766	14-15	no	yes	no
101	2020_08_02_1	2	8	5.14382	5-6	no	no	no
102	2020_08_02_2	1	6	12.3249	12-13	no	yes	no
103	2020_08_02_2	2	6	19.3718	19-20	no	no	no
104	2020_08_02_2	3	6	12.1203	12-13	yes	yes	yes
105	2020_08_03_1	1	5	12.6381	12-13	yes	no	no
106	2020_08_03_1	2	6	14.1681	14-15	yes	yes	yes
107	2020_08_03_1	3	5	13.3192	13-14	yes	yes	yes
108	2020_08_03_1	4	5	12.7704	12-13	yes	no	no
109	2020_08_03_1	5	8	10.3171	10-11	no	no	no
110	2020_08_03_2	1	5	10.6009	10-11	no	no	no
111	2020_08_03_2	2	6	11.222	11-12	no	no	no
112	2020_08_03_2	3	3	12.1569	12-13	no	no	no
113	2020_08_03_2	4	5	14.5535	14-15	no	yes	no
114	2020_08_04_1	1	14	8.99958	8-9	no	no	no
115	2020_08_04_1	2	4	6.96106	6-7	no	no	no
116	2020_08_04_1	3	12	6.52994	6-7	yes	no	no
117	2020_08_04_1	4	9	7.01781	7-8	yes	no	no
118	2020_08_04_2	1	9	13.5672	13-14	no	no	no
119	2020_08_04_2	2	5	9.02372	9-10	no	no	no
120	2020_08_05_1	1	7	8.21008	8-9	no	no	no
121	2020_08_05_1	2	5	9.24555	9-10	no	no	no
122	2020_08_05_1	3	4	7.2115	7-8	yes	no	no
123	2020_08_05_1	4	7	9.89206	9-10	no	yes	no
124	2020_08_05_1	5	7	7.74651	7-8	no	yes	no
125	2020_08_05_1	6	3	7.92957	7-8	no	no	no
126	2020_08_05_1	7	8	10.4288	10-11	no	yes	no
127	2020_08_05_1	8	3	8.14919	8-9	no	yes	no
128	2020_08_05_1	9	6	6.7228	6-7	no	yes	no
129	2020_08_05_2	1	5	12.7364	12-13	no	no	no
130	2020_08_05_2	2	7	10.6175	10-11	no	no	no
131	2020_08_05_2	3	5	3.33238	3-4	no	no	no
132	2020_08_05_2	4	3	6.42042	6-7	no	no	no
133	2020_08_05_3	1	4	9.74265	9-10	no	no	no
134	2020_08_05_3	2	6	11.0719	11-12	no	no	no
135	2020_08_05_3	3	6	7.71089	7-8	no	no	no
136	2020_08_05_3	4	6	9.75258	9-10	yes	yes	yes
137	2020_08_05_3	5	7	9.97286	9-10	no	no	no
138	2020_08_05_3	6	7	9.61397	9-10	yes	yes	yes
139	2020_08_05_3	7	5	12.4423	12-13	no	no	no
140	2020_08_05_3	8	4	11.4666	11-12	yes	yes	yes
141	2020_08_05_3	9	4	16.4584	16-17	no	yes	no
142	2020_08_10_1	1	6	11.2999	11-12	yes	yes	yes
143	2020_08_10_1	2	7	10.3512	10-11	no	yes	no
144	2020_08_10_4	1	4	10.8625	10-11	no	yes	no
145	2020_08_10_4	2	4	2.11118	2-3	no	no	no
146	2020_08_10_4	3	5	10.0045	10-11	no	no	no
147	2020_08_10_4	4	8	7.59276	7-8	no	yes	no
148	2020_08_10_4	5	11	7.05787	7-8	no	no	no
149	2020_08_10_4	6	4	12.1062	12-13	yes	yes	yes
150	2020_08_10_4	7	6	11.5092	11-12	no	no	no
151	2020_08_27_1	1	7	7.8472	7-8	no	no	no
152	2020_08_27_1	2	5	14.8991	14-15	no	no	no
153	2020_08_27_1	3	6	6.03224	6-7	no	yes	no
154	2020_08_27_1	4	10	7.40091	7-8	no	no	no
155	2020_08_27_1	5	3	8.2829	8-9	yes	yes	yes
156	2020_08_27_1	6	5	8.74309	8-9	yes	no	no
157	2020_08_27_2	1	7	9.0535	9-10	yes	no	no
158	2020_08_27_2	2	4	6.08218	6-7	yes	no	no
159	2020_08_27_2	3	3	11.2909	11-12	no	no	no
160	2020_08_27_2	4	6	10.1882	10-11	no	no	no
161	2020_08_27_2	5	8	9.34565	9-10	yes	no	no
162	2020_08_27_2	6	4	8.12701	8-9	no	no	no
163	2020_08_27_2	7	4	7.32398	7-8	no	no	no
164	2020_08_27_2	8	3	11.8719	11-12	no	no	no
165	2020_08_27_2	9	3	7.42001	7-8	no	no	no
166	2020_08_27_2	10	4	14.9785	14-15	yes	no	no
167	2020_08_27_2	11	4	7.96014	7-8	no	yes	no
168	2020_08_27_2	12	9	11.3652	11-12	yes	no	no
169	2020_08_27_2	13	14	9.13269	9-10	no	no	no
170	2020_08_27_2	14	3	9.0359	9-10	no	no	no
171	2020_08_27_2	15	5	7.55287	7-8	no	yes	no
172	2020_08_27_2	16	11	11.8339	11-12	no	yes	no
173	2020_08_27_2	17	4	6.93647	6-7	no	yes	no
174	2020_08_27_2	18	6	6.13994	6-7	no	yes	no
175	2020_08_27_3	1	12	8.37475	8-9	no	no	no
176	2020_08_27_3	2	4	7.03643	7-8	no	no	no
177	2020_08_27_3	3	6	8.30117	8-9	no	no	no
178	2020_08_27_3	4	4	12.2358	12-13	no	no	no
179	2020_08_27_3	5	4	10.2147	10-11	no	no	no
180	2020_08_27_3	6	4	11.2913	11-12	no	no	no
181	2020_08_27_3	7	3	9.63896	9-10	no	no	no
182	2020_08_27_3	8	7	7.52866	7-8	no	no	no
183	2020_08_27_3	9	6	10.3107	10-11	no	no	no
184	2020_08_27_3	10	9	9.25259	9-10	no	no	no
185	2020_08_27_3	11	8	10.6612	10-11	no	yes	no
186	2020_08_27_3	12	6	10.7237	10-11	yes	no	no
187	2020_08_27_3	13	7	10.23	10-11	no	no	no
188	2020_08_27_3	14	8	8.18885	8-9	yes	no	no
189	2020_08_27_3	15	8	8.76465	8-9	no	no	no
190	2020_08_27_3	16	4	10.8456	10-11	no	no	no
191	2020_08_27_3	17	6	9.67644	9-10	no	yes	no
192	2020_08_27_3	18	4	8.3154	8-9	no	no	no
193	2020_08_27_3	19	3	12.9754	12-13	no	no	no
194	2020_08_27_4	1	4	9.9526	9-10	no	no	no
195	2020_08_27_4	2	10	4.02142	4-5	no	yes	no
196	2020_08_27_4	3	6	8.79769	8-9	no	no	no
197	2020_08_27_4	4	7	9.42188	9-10	yes	yes	yes
198	2020_08_27_4	5	7	10.3366	10-11	no	yes	no
199	2020_08_27_4	6	9	8.73053	8-9	no	yes	no
200	2020_08_27_4	7	8	15.9637	15-16	no	no	no
201	2020_08_27_4	8	6	12.6746	12-13	no	yes	no
202	2020_08_27_4	9	5	12.4733	12-13	no	no	no
203	2020_08_27_4	10	11	9.65192	9-10	no	yes	no
204	2020_08_27_4	11	12	5.75368	5-6	no	no	no
205	2020_08_27_4	12	4	10.2171	10-11	no	yes	no
206	2020_08_27_4	13	3	14.1902	14-15	no	yes	no
207	2020_08_27_4	14	5	13.3276	13-14	no	no	no
208	2020_08_27_4	15	3	9.25108	9-10	no	yes	no
209	2020_08_27_4	16	5	10.2992	10-11	no	yes	no
210	2020_08_27_5	1	16	5.47919	5-6	no	no	no
211	2020_08_27_5	2	7	5.94421	5-6	no	no	no
212	2020_08_27_5	3	4	8.32959	8-9	no	no	no
213	2020_08_27_5	4	4	10.697	10-11	yes	no	no
214	2020_08_27_5	5	4	9.59742	9-10	no	no	no
215	2020_08_27_5	6	4	10.5028	10-11	yes	no	no
216	2020_08_27_5	7	4	9.53798	9-10	no	no	no
217	2020_08_27_5	8	5	11.2569	11-12	no	no	no
218	2020_08_27_5	9	5	10.5289	10-11	yes	no	no
219	2020_08_27_5	10	7	8.78313	8-9	no	no	no
220	2020_08_27_5	11	3	8.5451	8-9	no	yes	no
221	2020_08_27_5	12	7	8.42335	8-9	no	no	no
222	2020_08_27_5	13	4	8.86958	8-9	no	yes	no
223	2020_08_27_5	14	3	10.3073	10-11	no	no	no
224	2020_08_28_1	1	11	3.73121	3-4	yes	yes	yes
225	2020_08_28_1	2	8	8.82102	8-9	no	yes	no
226	2020_08_28_1	3	10	4.61134	4-5	no	no	no
227	2020_08_28_1	4	8	10.4532	10-11	no	no	no
228	2020_08_28_3	1	7	11.2784	11-12	no	yes	no
229	2020_08_28_3	2	10	5.30278	5-6	no	yes	no
230	2020_08_28_3	3	3	9.41583	9-10	no	no	no
231	2020_08_28_3	4	6	9.0919	9-10	no	no	no
232	2020_08_28_3	5	7	3.38115	3-4	no	yes	no
233	2020_08_28_3	6	4	11.6613	11-12	no	yes	no
234	2020_08_28_3	7	4	11.3216	11-12	no	yes	no
235	2020_08_28_4	1	5	6.71724	6-7	no	no	no
236	2020_08_28_4	2	3	5.95607	5-6	no	no	no
237	2020_08_28_4	3	8	7.91171	7-8	yes	yes	yes
238	2020_08_28_4	4	3	6.77711	6-7	no	no	no
239	2020_08_28_4	5	4	5.93843	5-6	no	no	no
240	2020_08_28_4	6	5	6.79847	6-7	no	no	no
241	2020_08_28_5	1	3	9.25108	9-10	yes	no	no
242	2020_08_28_5	2	7	7.5503	7-8	no	yes	no
243	2020_08_29_1	1	3	8.62847	8-9	no	no	no
244	2020_08_29_1	2	6	5.77658	5-6	no	yes	no
245	2020_08_29_1	3	5	7.27335	7-8	yes	no	no
246	2020_08_29_1	4	8	5.3586	5-6	no	yes	no
247	2020_08_29_1	5	7	9.52823	9-10	yes	no	no
248	2020_08_29_1	6	8	7.95095	7-8	no	no	no
249	2020_08_29_1	7	4	6.6815	6-7	no	yes	no
250	2020_08_29_2	1	5	6.4629	6-7	no	no	no
251	2020_08_29_2	2	10	4.49726	4-5	no	no	no
252	2020_08_29_2	3	3	5.57228	5-6	no	no	no
253	2020_08_29_2	4	5	9.2064	9-10	yes	yes	yes
254	2020_08_29_2	5	7	7.77162	7-8	no	yes	no
255	2020_08_30_1	1	5	10.3445	10-11	yes	no	no
256	2020_08_30_1	2	6	12.005	12-13	no	yes	no
257	2020_08_30_1	3	5	7.65073	7-8	no	no	no
258	2020_08_30_1	4	6	11.0729	11-12	yes	no	no
259	2020_08_30_1	5	4	9.42785	9-10	no	yes	no
260	2020_08_30_1	6	4	8.95531	8-9	no	no	no
261	2020_08_30_1	7	5	9.85406	9-10	no	no	no
262	2020_08_30_1	8	5	8.47908	8-9	no	yes	no
263	2020_08_30_1	9	7	9.03042	9-10	no	no	no
264	2020_08_30_1	10	3	9.74291	9-10	yes	yes	yes
265	2020_08_30_1	11	11	7.30635	7-8	no	yes	no
266	2020_08_30_1	12	7	9.45981	9-10	no	no	no
267	2020_08_30_1	13	6	9.75491	9-10	yes	yes	yes
268	2020_08_30_1	14	3	8.98402	8-9	no	no	no
269	2020_08_30_1	15	4	11.0174	11-12	yes	no	no
270	2020_08_30_2	1	11	9.95679	9-10	no	no	no
271	2020_08_30_2	2	11	10.3084	10-11	no	no	no
272	2020_08_30_2	3	13	14.2361	14-15	yes	yes	yes
273	2020_08_30_2	4	8	9.32478	9-10	no	no	no
274	2020_08_30_2	5	6	10.0944	10-11	no	no	no
275	2020_08_30_3	1	8	7.40227	7-8	no	no	no
276	2020_08_30_3	2	5	13.0384	13-14	no	no	no
277	2020_08_30_3	3	8	9.18386	9-10	yes	no	no
278	2020_08_30_3	4	4	11.769	11-12	yes	no	no
279	2020_08_30_3	5	5	13.1449	13-14	no	no	no
280	2020_08_30_3	6	4	8.48152	8-9	no	no	no
281	2020_08_31_1	1	10	5.90205	5-6	yes	yes	yes
282	2020_08_31_1	2	6	4.5564	4-5	yes	no	no
283	2020_08_31_1	3	15	6.69312	6-7	yes	no	no
284	2020_08_31_1	4	4	5.28251	5-6	no	yes	no
285	2020_08_31_1	5	10	7.08645	7-8	no	no	no
286	2020_08_31_1	6	10	4.32394	4-5	no	no	no
287	2020_08_31_1	7	5	9.42731	9-10	no	no	no
288	2020_08_31_1	8	4	6.30571	6-7	yes	no	no
289	2020_08_31_1	9	6	7.55639	7-8	no	yes	no
290	2020_08_31_2	1	6	10.4794	10-11	no	yes	no
291	2020_08_31_2	2	7	11.7442	11-12	yes	yes	yes
292	2020_08_31_2	3	5	9.21461	9-10	no	no	no
293	2020_08_31_2	4	8	9.53044	9-10	no	no	no
294	2020_08_31_2	5	4	11.1837	11-12	no	no	no
295	2020_09_02_1	1	6	11.5096	11-12	yes	no	no
296	2020_09_02_1	2	7	11.243	11-12	yes	no	no
297	2020_09_02_1	3	6	9.98618	9-10	yes	yes	yes
298	2020_09_02_1	4	12	9.91669	9-10	no	no	no
299	2020_09_02_1	5	3	6.70636	6-7	no	yes	no
300	2020_09_02_1	6	7	10.3996	10-11	no	no	no
301	2020_09_02_1	7	3	14.0748	14-15	no	yes	no
302	2020_09_02_1	8	5	4.90311	4-5	no	yes	no
303	2020_09_02_1	9	5	7.6974	7-8	yes	no	no
304	2020_09_02_2	1	4	11.9828	11-12	no	no	no
305	2020_09_02_2	2	3	6.89016	6-7	no	no	no
306	2020_09_02_3	1	7	7.834	7-8	no	yes	no
307	2020_09_14_1	1	3	10.6693	10-11	no	no	no
308	2020_09_14_1	2	4	8.52021	8-9	no	no	no
309	2020_09_14_1	3	3	8.14151	8-9	no	no	no
310	2020_09_14_1	4	11	12.4358	12-13	no	no	no
311	2020_09_14_1	5	4	7.29549	7-8	no	no	no
312	2020_09_14_1	6	11	4.58133	4-5	no	yes	no
313	2020_09_14_1	7	10	8.42889	8-9	yes	yes	yes
314	2020_09_14_1	8	4	7.62504	7-8	yes	yes	yes
315	2020_09_14_1	9	6	10.1345	10-11	no	yes	no
316	2020_09_14_1	10	3	5.72334	5-6	no	yes	no
317	2020_09_15_1	-	-	-	-	-	-	-
318	2020_09_17_1	1	7	12.3545	12-13	yes	yes	yes
319	2020_09_19_1	1	4	15.5662	15-16	no	yes	no
320	2020_09_19_1	2	5	17.3712	17-18	yes	yes	yes
321	2020_09_23_1	1	13	10.5421	10-11	yes	yes	yes
322	2020_09_23_1	2	4	6.53459	6-7	no	yes	no
323	2020_09_23_1	3	4	8.06101	8-9	no	no	no
324	2020_10_01_2	1	7	11.1835	11-12	no	yes	no
325	2020_10_01_2	2	7	12.4477	12-13	yes	yes	yes
	total:	323	1911	-	-	77	105	29
						0.23839	0.325077	0.0897833

## Sheet: Echoes
S2F Supporting Information. Information about the radar echoes of the bat tracks.
N	Bat event	Track and echo number	x coordinate to echo's center, pix	y coordinate to echo's center, pix	Image name	mean echo intensity	Intensity level of echo	Distance to radar, m	Distance to microphone, m
1	2020_05_17_1	1.01	35	97	CF_0_213m_f_2_5s_AT_15_0_00119895	0.106028	6	537.872	158.402
2	2020_05_17_1	1.02	41	93	CF_0_213m_f_2_5s_AT_15_0_00119896	0.0981845	5	559.483	136.621
3	2020_05_17_1	1.03	47	90	CF_0_213m_f_2_5s_AT_15_0_00119897	0.100508	5	579.75	116.618
4	2020_05_17_1	1.04	53	86	CF_0_213m_f_2_5s_AT_15_0_00119898	0.12549	8	601.373	94.866
5	2020_05_17_1	1.05	58	82	CF_0_213m_f_2_5s_AT_15_0_00119899	0.143791	11	620.318	75.5287
6	2020_05_17_1	2.01	76	87	CF_0_213m_f_2_5s_AT_15_0_00119897	0.044154	1	662.859	57.719
7	2020_05_17_1	2.02	87	89	CF_0_213m_f_2_5s_AT_15_0_00119898	0.065069	2	691.006	69.0251
8	2020_05_17_1	2.03	89	86	CF_0_213m_f_2_5s_AT_15_0_00119899	0.096732	5	700.083	63.7312
9	2020_05_17_1	2.04	92	80	CF_0_213m_f_2_5s_AT_15_0_00119900	0.0824982	3	715.62	55.7072
10	2020_05_17_1	2.05	96	76	CF_0_213m_f_2_5s_AT_15_0_00119901	0.097313	5	731.598	59.5097
11	2020_05_17_1	2.06	101	71	CF_0_213m_f_2_5s_AT_15_0_00119902	0.0912128	4	751.636	70.075
12	2020_05_17_1	3.01	78	81	CF_0_213m_f_2_5s_AT_15_0_00119902	0.127814	8	675.895	39.2749
13	2020_05_17_1	3.02	84	77	CF_0_213m_f_2_5s_AT_15_0_00119903	0.120552	8	697.446	32.6787
14	2020_05_17_1	3.03	89	73	CF_0_213m_f_2_5s_AT_15_0_00119904	0.135076	9	716.289	36.5047
15	2020_05_17_1	3.04	95	70	CF_0_213m_f_2_5s_AT_15_0_00119905	0.1252	8	736.553	51.7137
16	2020_05_17_1	4.01	63	51	CF_0_213m_f_2_5s_AT_15_0_00119904	0.0909223	4	680.598	64.0882
17	2020_05_17_1	4.02	57	47	CF_0_213m_f_2_5s_AT_15_0_00119905	0.0720407	2	672.362	85.5577
18	2020_05_17_1	4.03	49	42	CF_0_213m_f_2_5s_AT_15_0_00119906	0.0888889	4	661.681	111.823
19	2020_05_19_1	1.01	49	80	CF_0_213m_f_2_5s_AT_15_0_00195298	0.121133	8	599.132	67.8919
20	2020_05_19_1	1.02	43	83	CF_0_213m_f_2_5s_AT_15_0_00195299	0.135076	9	578.881	88.0808
21	2020_05_19_1	1.03	37	85	CF_0_213m_f_2_5s_AT_15_0_00195300	0.126362	8	560.097	107.155
22	2020_05_19_1	1.04	31	88	CF_0_213m_f_2_5s_AT_15_0_00195301	0.160349	13	539.852	127.355
23	2020_05_19_1	1.05	25	90	CF_0_213m_f_2_5s_AT_15_0_00195302	0.222803	15	521.096	146.424
24	2020_05_19_1	1.06	19	92	CF_0_213m_f_2_5s_AT_15_0_00195303	0.228613	15	502.365	165.503
25	2020_05_19_1	1.07	13	95	CF_0_213m_f_2_5s_AT_15_0_00195304	0.222513	15	482.137	182.898
26	2020_05_19_1	1.08	7	97	CF_0_213m_f_2_5s_AT_15_0_00195305	0.194916	14	463.444	203.115
27	2020_05_19_1	1.09	1	99	CF_0_213m_f_2_5s_AT_15_0_00195306	0.239651	16	444.783	222.173
28	2020_05_19_1	2.01	75	83	CF_0_213m_f_2_5s_AT_15_0_00195310	0.117647	7	665.125	31.1046
29	2020_05_19_1	2.02	79	94	CF_0_213m_f_2_5s_AT_15_0_00195311	0.281191	18	662.911	66.2589
30	2020_05_19_1	2.03	81	106	CF_0_213m_f_2_5s_AT_15_0_00195312	0.327088	22	655.787	99.3769
31	2020_06_13_1	1.01	44	75	CF_0_215m_f_2_5s_AT_15_0_00082134	0.0766885	3	589.864	64.5848
32	2020_06_13_1	1.02	45	71	CF_0_215m_f_2_5s_AT_15_0_00082135	0.0909223	4	598.66	63.4441
33	2020_06_13_1	1.03	49	76	CF_0_215m_f_2_5s_AT_15_0_00082136	0.124909	8	601.439	50.6437
34	2020_06_13_1	2.01	43	73	CF_0_215m_f_2_5s_AT_15_0_00082137	0.109223	6	590.361	66.7393
35	2020_06_13_1	2.02	33	63	CF_0_215m_f_2_5s_AT_15_0_00082138	0.130719	9	581.573	102.586
36	2020_06_13_1	2.03	30	57	CF_0_215m_f_2_5s_AT_15_0_00082139	0.0900508	4	584.941	115.635
37	2020_06_13_1	3.01	45	58	CF_0_215m_f_2_5s_AT_15_0_00082140	0.136819	10	619.968	74.6169
38	2020_06_13_1	3.02	47	66	CF_0_215m_f_2_5s_AT_15_0_00082141	0.133333	9	611.749	59.3561
39	2020_06_13_1	3.03	54	72	CF_0_215m_f_2_5s_AT_15_0_00082142	0.105447	6	620.544	36.3794
40	2020_06_13_1	3.04	60	81	CF_0_215m_f_2_5s_AT_15_0_00082143	0.229484	15	623.618	33.7775
41	2020_06_13_1	4.01	39	56	CF_0_215m_f_2_5s_AT_15_0_00082146	0.101089	5	608.609	93.3139
42	2020_06_13_1	4.02	39	63	CF_0_215m_f_2_5s_AT_15_0_00082147	0.136529	10	596.482	85.0763
43	2020_06_13_1	4.03	40	70	CF_0_215m_f_2_5s_AT_15_0_00082148	0.10748	6	587.415	78.6079
44	2020_06_13_1	4.04	41	75	CF_0_215m_f_2_5s_AT_15_0_00082149	0.1313	9	582.069	73.5077
45	2020_06_13_1	4.05	41	82	CF_0_215m_f_2_5s_AT_15_0_00082150	0.152505	12	571.49	79.7606
46	2020_06_22_1	1.01	48	100	CF_0_215m_f_2_5s_AT_15_0_00386214	0.136819	10	566.434	115.675
47	2020_06_22_1	1.02	48	98	CF_0_215m_f_2_5s_AT_15_0_00386215	0.135948	10	568.852	111.168
48	2020_06_22_1	1.03	49	95	CF_0_215m_f_2_5s_AT_15_0_00386216	0.115614	7	575.326	102.541
49	2020_06_22_1	1.04	49	92	CF_0_215m_f_2_5s_AT_15_0_00386217	0.109513	6	579.152	96.3457
50	2020_06_22_1	1.05	51	90	CF_0_215m_f_2_5s_AT_15_0_00386218	0.11968	7	587.208	87.8214
51	2020_06_22_1	1.06	52	89	CF_0_215m_f_2_5s_AT_15_0_00386219	0.112709	7	591.241	83.5608
52	2020_06_22_1	1.07	52	85	CF_0_215m_f_2_5s_AT_15_0_00386220	0.100508	5	596.596	76.2503
53	2020_06_22_1	1.08	54	81	CF_0_215m_f_2_5s_AT_15_0_00386221	0.102832	5	607.494	64.8668
54	2020_06_22_1	1.09	54	78	CF_0_215m_f_2_5s_AT_15_0_00386222	0.0891794	4	611.742	61.1736
55	2020_06_22_1	1.1	54	75	CF_0_215m_f_2_5s_AT_15_0_00386223	0.122295	8	616.092	58.6601
56	2020_06_22_1	2.01	54	42	CF_0_215m_f_2_5s_AT_15_0_00386218	0.1313	9	670.15	106.428
57	2020_06_22_1	2.02	62	45	CF_0_215m_f_2_5s_AT_15_0_00386219	0.142919	10	684.542	86.5125
58	2020_06_22_1	2.03	74	55	CF_0_215m_f_2_5s_AT_15_0_00386220	0.225999	15	698.647	48.3384
59	2020_06_22_2	1.01	64	25	CF_0_215m_f_2_5s_AT_15_0_00388980	0	1	725.343	142.219
60	2020_06_22_2	1.02	78	31	CF_0_215m_f_2_5s_AT_15_0_00388981	0.119099	7	748.392	121.449
61	2020_06_22_2	1.03	79	39	CF_0_215m_f_2_5s_AT_15_0_00388982	0.0845316	4	737.233	97.8498
62	2020_06_22_2	1.04	82	50	CF_0_215m_f_2_5s_AT_15_0_00388983	0.097313	5	727.144	70.7233
63	2020_06_22_2	2.01	50	43	CF_0_215m_f_2_5s_AT_15_0_00388980	0.0766885	3	658.653	111.414
64	2020_06_22_2	2.02	49	56	CF_0_215m_f_2_5s_AT_15_0_00388981	0.115323	7	633.357	88.0808
65	2020_06_22_2	2.03	50	67	CF_0_215m_f_2_5s_AT_15_0_00388982	0.115033	7	617.851	73.5077
66	2020_06_22_2	2.04	50	80	CF_0_215m_f_2_5s_AT_15_0_00388983	0.121133	8	598.237	74.6169
67	2020_06_22_2	2.05	51	92	CF_0_215m_f_2_5s_AT_15_0_00388984	0.112418	7	584.617	91.8846
68	2020_06_22_2	2.06	50	105	CF_0_215m_f_2_5s_AT_15_0_00388985	0.109223	6	566.234	124.014
69	2020_06_22_2	3.01	84	74	CF_0_215m_f_2_5s_AT_15_0_00388981	0.0743646	3	698.005	30.8098
70	2020_06_22_2	3.02	91	83	CF_0_215m_f_2_5s_AT_15_0_00388982	0.0842411	4	706.075	63.7312
71	2020_06_22_2	3.03	99	89	CF_0_215m_f_2_5s_AT_15_0_00388983	0.104575	6	721.721	93.8503
72	2020_06_22_2	4.01	33	25	CF_0_215m_f_2_5s_AT_15_0_00388983	0	1	654.389	183.918
73	2020_06_22_2	4.02	44	37	CF_0_215m_f_2_5s_AT_15_0_00388984	0.128976	9	655.514	136.988
74	2020_06_22_2	4.03	49	49	CF_0_215m_f_2_5s_AT_15_0_00388985	0.149891	11	645.483	100.609
75	2020_06_22_2	4.04	52	60	CF_0_215m_f_2_5s_AT_15_0_00388986	0.147277	11	634.234	74.3104
76	2020_06_22_2	4.05	54	73	CF_0_215m_f_2_5s_AT_15_0_00388987	0.0944081	5	619.049	60.7243
77	2020_06_22_2	4.06	59	84	CF_0_215m_f_2_5s_AT_15_0_00388988	0.126943	8	616.87	57.719
78	2020_06_22_2	4.07	63	97	CF_0_215m_f_2_5s_AT_15_0_00388989	0.182135	14	611.712	84.1594
79	2020_06_22_2	5.01	92	70	CF_0_215m_f_2_5s_AT_15_0_00388985	0.0801743	3	725.024	54.7153
80	2020_06_22_2	5.02	96	81	CF_0_215m_f_2_5s_AT_15_0_00388986	0.112128	6	722.341	74.6169
81	2020_06_22_2	5.03	99	91	CF_0_215m_f_2_5s_AT_15_0_00388987	0.136819	10	719.585	97.2885
82	2020_06_22_2	5.04	102	100	CF_0_215m_f_2_5s_AT_15_0_00388988	0.135948	10	719.132	121.786
83	2020_06_22_2	5.05	106	108	CF_0_215m_f_2_5s_AT_15_0_00388989	0.116485	7	723.549	147.542
84	2020_06_22_2	6.01	59	60	CF_0_215m_f_2_5s_AT_15_0_00388986	0.124619	8	652.097	56.1966
85	2020_06_22_2	6.02	57	56	CF_0_215m_f_2_5s_AT_15_0_00388987	0.155991	12	653.483	68.4942
86	2020_06_22_2	6.03	52	54	CF_0_215m_f_2_5s_AT_15_0_00388988	0.124619	8	644.249	83.9966
87	2020_06_22_2	6.04	47	52	CF_0_215m_f_2_5s_AT_15_0_00388989	0.137691	10	635.295	99.7436
88	2020_06_22_2	6.05	46	47	CF_0_215m_f_2_5s_AT_15_0_00388990	0.0790123	3	641.739	111.414
89	2020_06_22_2	7.01	80	39	CF_0_215m_f_2_5s_AT_15_0_00388987	0.0836601	4	739.753	98.3615
90	2020_06_22_2	7.02	85	48	CF_0_215m_f_2_5s_AT_15_0_00388988	0.0819172	3	738.025	79.7606
91	2020_06_22_2	7.03	92	56	CF_0_215m_f_2_5s_AT_15_0_00388989	0.0984749	5	744.346	72.7589
92	2020_06_22_2	7.04	96	64	CF_0_215m_f_2_5s_AT_15_0_00388990	0.0790123	3	743.86	70.7233
93	2020_06_22_2	8.01	46	63	CF_0_215m_f_2_5s_AT_15_0_00388987	0.116776	7	614.094	87.9772
94	2020_06_22_2	8.02	48	68	CF_0_215m_f_2_5s_AT_15_0_00388988	0.129847	9	611.121	79.071
95	2020_06_22_2	8.03	52	74	CF_0_215m_f_2_5s_AT_15_0_00388989	0.103704	5	612.303	64.0882
96	2020_06_22_2	8.04	54	80	CF_0_215m_f_2_5s_AT_15_0_00388990	0.0970225	5	608.898	63.516
97	2020_06_22_2	9.01	83	71	CF_0_215m_f_2_5s_AT_15_0_00388991	0.0778504	3	699.275	27.3577
98	2020_06_22_2	9.02	91	79	CF_0_215m_f_2_5s_AT_15_0_00388992	0.109513	6	710.878	55.5431
99	2020_06_22_2	9.03	94	90	CF_0_215m_f_2_5s_AT_15_0_00388993	0.143791	11	706.536	83.5608
100	2020_06_23_1	1.01	99	101	CF_0_215m_f_2_5s_AT_15_0_00418824	0.146405	11	709.579	137.786
101	2020_06_23_1	1.02	94	95	CF_0_215m_f_2_5s_AT_15_0_00418825	0.144662	11	701.233	114.843
102	2020_06_23_1	1.03	90	90	CF_0_215m_f_2_5s_AT_15_0_00418826	0.162092	13	695.277	96.3931
103	2020_06_23_1	1.04	86	84	CF_0_215m_f_2_5s_AT_15_0_00418827	0.143791	11	690.995	77.0245
104	2020_06_23_1	2.01	56	58	CF_0_215m_f_2_5s_AT_15_0_00418824	0.164706	13	647.665	48.7145
105	2020_06_23_1	2.02	50	55	CF_0_215m_f_2_5s_AT_15_0_00418825	0.154248	12	637.554	66.5339
106	2020_06_23_1	2.03	43	50	CF_0_215m_f_2_5s_AT_15_0_00418826	0.137691	10	629.059	91.8846
107	2020_06_23_1	2.04	37	46	CF_0_215m_f_2_5s_AT_15_0_00418827	0.16732	14	622.007	113.243
108	2020_06_23_1	3.01	64	95	CF_0_215m_f_2_5s_AT_15_0_00418824	0.15512	12	616.826	66.5339
109	2020_06_23_1	3.02	57	91	CF_0_215m_f_2_5s_AT_15_0_00418825	0.1252	8	602.332	60.1959
110	2020_06_23_1	3.03	50	87	CF_0_215m_f_2_5s_AT_15_0_00418826	0.148148	11	588.483	59.9681
111	2020_06_23_1	4.01	56	85	CF_0_215m_f_2_5s_AT_15_0_00418827	0.155991	12	607.405	44.6067
112	2020_06_23_1	4.02	55	89	CF_0_215m_f_2_5s_AT_15_0_00418828	0.147277	11	599.414	56.7622
113	2020_06_23_1	4.03	52	95	CF_0_215m_f_2_5s_AT_15_0_00418829	0.109804	6	583.581	77.0245
114	2020_06_23_1	4.04	48	102	CF_0_215m_f_2_5s_AT_15_0_00418830	0.11329	7	564.069	101.332
115	2020_06_23_1	4.05	44	109	CF_0_215m_f_2_5s_AT_15_0_00418831	0.1313	9	544.943	125.659
116	2020_06_23_1	4.06	41	105	CF_0_215m_f_2_5s_AT_15_0_00418832	0	1	541.061	119.822
117	2020_06_23_1	5.01	57	64	CF_0_215m_f_2_5s_AT_15_0_00418828	0.152505	12	640.624	32.1152
118	2020_06_23_1	5.02	50	61	CF_0_215m_f_2_5s_AT_15_0_00418829	0.151634	12	627.52	53.79
119	2020_06_23_1	5.03	43	58	CF_0_215m_f_2_5s_AT_15_0_00418830	0.143791	11	614.991	76.2503
120	2020_06_23_1	6.01	62	77	CF_0_215m_f_2_5s_AT_15_0_00418828	0.140305	10	634.512	15.4049
121	2020_06_23_1	6.02	54	73	CF_0_215m_f_2_5s_AT_15_0_00418829	0.610022	27	619.049	30.3622
122	2020_06_23_1	6.03	52	68	CF_0_215m_f_2_5s_AT_15_0_00418830	0.114742	7	621.447	38.2148
123	2020_06_23_1	6.04	57	66	CF_0_215m_f_2_5s_AT_15_0_00418831	0.141176	10	637.512	27.8536
124	2020_06_23_1	7.01	84	110	CF_0_215m_f_2_5s_AT_15_0_00418829	0.102542	5	658.137	128.532
125	2020_06_23_1	7.02	81	106	CF_0_215m_f_2_5s_AT_15_0_00418830	0.144662	11	653.206	113.565
126	2020_06_23_1	7.03	76	100	CF_0_215m_f_2_5s_AT_15_0_00418831	0.169935	14	644.979	90.5337
127	2020_06_23_1	7.04	72	93	CF_0_215m_f_2_5s_AT_15_0_00418832	0.0868555	4	641.457	66.2589
128	2020_06_23_1	7.05	69	89	CF_0_215m_f_2_5s_AT_15_0_00418833	0.119099	7	637.873	51.6254
129	2020_06_23_1	7.06	63	77	CF_0_215m_f_2_5s_AT_15_0_00418834	0.120842	8	637.192	15.1057
130	2020_06_23_1	8.01	103	86	CF_0_215m_f_2_5s_AT_15_0_00418830	0	1	736.256	127.068
131	2020_06_23_1	8.02	106	82	CF_0_215m_f_2_5s_AT_15_0_00418831	0.126652	8	749.124	132.724
132	2020_06_23_1	8.03	100	77	CF_0_215m_f_2_5s_AT_15_0_00418832	0.138562	10	738.209	109.431
133	2020_06_23_1	8.04	95	73	CF_0_215m_f_2_5s_AT_15_0_00418833	0.0900508	4	729.356	93.6556
134	2020_06_23_1	8.05	87	69	CF_0_215m_f_2_5s_AT_15_0_00418834	0.146405	11	712.786	70.5294
135	2020_06_23_1	9.01	64	109	CF_0_215m_f_2_5s_AT_15_0_00418830	0.212346	15	601.664	108.803
136	2020_06_23_1	9.02	60	104	CF_0_215m_f_2_5s_AT_15_0_00418831	0.224546	15	595.482	97.1007
137	2020_06_23_1	9.03	56	99	CF_0_215m_f_2_5s_AT_15_0_00418832	0.189978	14	589.864	84.2678
138	2020_06_23_1	9.04	52	93	CF_0_215m_f_2_5s_AT_15_0_00418833	0.159477	13	586.083	71.621
139	2020_06_23_1	9.05	48	88	CF_0_215m_f_2_5s_AT_15_0_00418834	0.177778	14	581.728	66.2589
140	2020_06_23_1	9.06	51	87	CF_0_215m_f_2_5s_AT_15_0_00418835	0.19085	14	591.187	58.0344
141	2020_06_23_1	9.07	45	93	CF_0_215m_f_2_5s_AT_15_0_00418836	0.307335	20	566.944	83.5608
142	2020_06_23_1	9.08	38	98	CF_0_215m_f_2_5s_AT_15_0_00418837	0.265795	17	541.362	108.971
143	2020_06_23_1	9.09	31	103	CF_0_215m_f_2_5s_AT_15_0_00418838	0.280901	18	515.82	134.602
144	2020_06_28_1	1.01	43	53	CF_0_215m_f_2_5s_AT_15_0_00587681	0.109223	6	623.712	94.866
145	2020_06_28_1	1.02	46	52	CF_0_215m_f_2_5s_AT_15_0_00587682	0.108932	6	632.835	89.8252
146	2020_06_28_1	1.03	53	50	CF_0_215m_f_2_5s_AT_15_0_00587683	0.106609	6	653.593	80.4443
147	2020_06_28_1	1.04	55	49	CF_0_215m_f_2_5s_AT_15_0_00587684	0.115033	7	660.278	79.8178
148	2020_06_28_1	1.05	57	46	CF_0_215m_f_2_5s_AT_15_0_00587685	0.114161	7	670.427	85.2906
149	2020_06_28_1	1.06	60	45	CF_0_215m_f_2_5s_AT_15_0_00587686	0.0981845	5	679.581	85.0763
150	2020_06_28_1	1.07	63	43	CF_0_215m_f_2_5s_AT_15_0_00587687	0.103413	5	690.471	88.906
151	2020_06_28_1	1.08	65	40	CF_0_215m_f_2_5s_AT_15_0_00587688	0.11329	7	700.626	97.1007
152	2020_06_28_1	1.09	68	38	CF_0_215m_f_2_5s_AT_15_0_00587689	0.10748	6	711.515	102.719
153	2020_06_28_1	1.1	71	36	CF_0_215m_f_2_5s_AT_15_0_00587690	0.104285	5	722.404	109.138
154	2020_06_28_1	1.11	73	34	CF_0_215m_f_2_5s_AT_15_0_00587691	0.100218	5	730.826	115.793
155	2020_06_28_1	1.12	77	33	CF_0_215m_f_2_5s_AT_15_0_00587692	0.0900508	4	742.446	120.921
156	2020_06_28_1	1.13	79	30	CF_0_215m_f_2_5s_AT_15_0_00587693	0.0766885	3	752.603	131.168
157	2020_06_28_1	1.14	83	29	CF_0_215m_f_2_5s_AT_15_0_00587694	0.0926652	4	764.227	137.587
158	2020_06_28_1	1.15	80	27	CF_0_215m_f_2_5s_AT_15_0_00587695	0	1	760.324	140.702
159	2020_06_28_1	1.16	91	26	CF_0_215m_f_2_5s_AT_15_0_00587696	0.063907	2	789.257	158.084
160	2020_06_28_1	1.17	88	25	CF_0_215m_f_2_5s_AT_15_0_00587697	0	1	783.532	157.1
161	2020_06_28_1	2.01	44	80	CF_0_215m_f_2_5s_AT_15_0_00587681	0.105447	6	582.349	73.5698
162	2020_06_28_1	2.02	46	81	CF_0_215m_f_2_5s_AT_15_0_00587682	0.140305	10	586.176	69.0251
163	2020_06_28_1	2.03	51	78	CF_0_215m_f_2_5s_AT_15_0_00587683	0.108932	6	603.778	51.6254
164	2020_06_28_1	2.04	52	76	CF_0_215m_f_2_5s_AT_15_0_00587684	0.0926652	4	609.343	46.9008
165	2020_06_28_1	2.05	54	75	CF_0_215m_f_2_5s_AT_15_0_00587685	0.109804	6	616.092	40.3071
166	2020_06_28_1	2.06	57	74	CF_0_215m_f_2_5s_AT_15_0_00587686	0.101961	5	625.485	33.7775
167	2020_06_28_1	3.01	50	58	CF_0_215m_f_2_5s_AT_15_0_00587682	0.0833696	3	632.492	68.8928
168	2020_06_28_1	3.02	45	53	CF_0_215m_f_2_5s_AT_15_0_00587683	0.102832	5	628.621	90.1295
169	2020_06_28_1	3.03	44	49	CF_0_215m_f_2_5s_AT_15_0_00587684	0.110094	6	633.285	100.428
170	2020_06_28_1	3.04	41	44	CF_0_215m_f_2_5s_AT_15_0_00587685	0.0999274	5	635.238	117.515
171	2020_06_28_1	4.01	90	58	CF_0_215m_f_2_5s_AT_15_0_00587682	0.1313	9	736.152	80.4443
172	2020_06_28_1	4.02	85	50	CF_0_215m_f_2_5s_AT_15_0_00587683	0.103123	5	734.927	86.4069
173	2020_06_28_1	4.03	83	45	CF_0_215m_f_2_5s_AT_15_0_00587684	0.110094	6	737.601	95.966
174	2020_06_28_1	4.04	79	40	CF_0_215m_f_2_5s_AT_15_0_00587685	0.106028	6	735.567	102.229
175	2020_06_28_1	4.05	76	34	CF_0_215m_f_2_5s_AT_15_0_00587686	0.123747	8	738.239	117.32
176	2020_06_28_1	4.06	75	29	CF_0_215m_f_2_5s_AT_15_0_00587687	0.106899	6	744.541	131.619
177	2020_06_28_1	4.07	63	24	CF_0_215m_f_2_5s_AT_15_0_00587688	0	1	724.856	145.8
178	2020_06_28_1	4.08	58	24	CF_0_215m_f_2_5s_AT_15_0_00587689	0	1	713.116	148.129
179	2020_06_28_1	5.01	47	82	CF_0_215m_f_2_5s_AT_15_0_00587685	0.0935367	4	587.392	67.5549
180	2020_06_28_1	5.02	43	86	CF_0_215m_f_2_5s_AT_15_0_00587686	0.0984749	5	571.047	83.9423
181	2020_06_28_1	5.03	39	90	CF_0_215m_f_2_5s_AT_15_0_00587687	0.0920842	4	554.747	100.564
182	2020_06_28_1	5.04	35	94	CF_0_215m_f_2_5s_AT_15_0_00587688	0.118519	7	538.494	117.32
183	2020_06_28_1	5.05	31	98	CF_0_215m_f_2_5s_AT_15_0_00587689	0.111837	6	522.295	134.161
184	2020_06_28_1	5.06	27	101	CF_0_215m_f_2_5s_AT_15_0_00587690	0.123457	8	507.462	149.264
185	2020_06_28_1	6.01	24	25	CF_0_215m_f_2_5s_AT_15_0_00587686	0	1	634.882	192.312
186	2020_06_28_1	6.02	36	32	CF_0_215m_f_2_5s_AT_15_0_00587687	0.20276	15	646.827	152.411
187	2020_06_28_1	6.03	39	38	CF_0_215m_f_2_5s_AT_15_0_00587688	0.164706	13	641.922	135.008
188	2020_06_28_1	6.04	42	46	CF_0_215m_f_2_5s_AT_15_0_00587689	0.207988	15	633.92	111.086
189	2020_06_28_1	6.05	46	53	CF_0_215m_f_2_5s_AT_15_0_00587690	0.202179	15	631.083	87.8214
190	2020_06_28_1	6.06	49	61	CF_0_215m_f_2_5s_AT_15_0_00587691	0.183007	14	624.986	66.3278
191	2020_06_28_1	6.07	52	68	CF_0_215m_f_2_5s_AT_15_0_00587692	0.199564	15	621.447	49.826
192	2020_06_28_1	6.08	56	74	CF_0_215m_f_2_5s_AT_15_0_00587693	0.134205	9	622.842	36.7539
193	2020_06_28_1	6.09	62	79	CF_0_215m_f_2_5s_AT_15_0_00587694	0.165577	13	631.741	25.9889
194	2020_06_28_1	7.01	36	25	CF_0_215m_f_2_5s_AT_15_0_00587686	0	1	661.01	169.292
195	2020_06_28_1	7.02	46	29	CF_0_215m_f_2_5s_AT_15_0_00587687	0.108642	6	675.602	145.925
196	2020_06_28_1	7.03	46	35	CF_0_215m_f_2_5s_AT_15_0_00587688	0.107771	6	664.014	130.05
197	2020_06_28_1	7.04	46	42	CF_0_215m_f_2_5s_AT_15_0_00587689	0.122295	8	650.869	112.393
198	2020_06_28_1	7.05	46	48	CF_0_215m_f_2_5s_AT_15_0_00587690	0.117357	7	639.94	98.3615
199	2020_06_28_1	7.06	46	54	CF_0_215m_f_2_5s_AT_15_0_00587691	0.11329	7	629.34	85.8772
200	2020_06_28_1	7.07	45	61	CF_0_215m_f_2_5s_AT_15_0_00587692	0.123747	8	614.896	77.0245
201	2020_06_28_1	7.08	44	68	CF_0_215m_f_2_5s_AT_15_0_00587693	0.132462	9	600.86	73.5077
202	2020_06_28_1	7.09	44	76	CF_0_215m_f_2_5s_AT_15_0_00587694	0.135076	9	588.337	70.5294
203	2020_06_28_1	7.1	42	83	CF_0_215m_f_2_5s_AT_15_0_00587695	0.138562	10	572.674	82.5166
204	2020_06_28_1	7.11	41	91	CF_0_215m_f_2_5s_AT_15_0_00587696	0.14902	11	558.761	97.2885
205	2020_06_28_1	8.01	77	79	CF_0_215m_f_2_5s_AT_15_0_00587687	0.116195	7	672.414	35.2323
206	2020_06_28_1	8.02	77	84	CF_0_215m_f_2_5s_AT_15_0_00587688	0.146405	11	666.095	44.9126
207	2020_06_28_1	8.03	78	89	CF_0_215m_f_2_5s_AT_15_0_00587689	0.112709	7	662.842	58.6601
208	2020_06_28_1	8.04	78	94	CF_0_215m_f_2_5s_AT_15_0_00587690	0.139434	10	657.12	71.621
209	2020_06_28_1	8.05	78	99	CF_0_215m_f_2_5s_AT_15_0_00587691	0.179521	14	651.695	85.2906
210	2020_06_28_1	8.06	78	104	CF_0_215m_f_2_5s_AT_15_0_00587692	0.169935	14	646.575	99.3769
211	2020_06_28_1	8.07	79	109	CF_0_215m_f_2_5s_AT_15_0_00587693	0.169935	14	644.642	114.645
212	2020_06_28_1	8.08	79	110	CF_0_215m_f_2_5s_AT_15_0_00587694	0.0278867	1	643.722	117.515
213	2020_06_28_1	9.01	64	32	CF_0_215m_f_2_5s_AT_15_0_00587687	0.0824982	3	712.43	121.449
214	2020_06_28_1	9.02	60	39	CF_0_215m_f_2_5s_AT_15_0_00587688	0.0740741	3	690.124	102.586
215	2020_06_28_1	9.03	57	44	CF_0_215m_f_2_5s_AT_15_0_00587689	0.0926652	4	673.926	90.8859
216	2020_06_28_1	9.04	55	51	CF_0_215m_f_2_5s_AT_15_0_00587690	0.104575	6	656.844	74.6169
217	2020_06_28_1	9.05	52	58	CF_0_215m_f_2_5s_AT_15_0_00587691	0.117938	7	637.533	64.2305
218	2020_06_28_1	10.01	61	100	CF_0_215m_f_2_5s_AT_15_0_00587689	0.164706	13	602.699	86.5125
219	2020_06_28_1	10.02	59	96	CF_0_215m_f_2_5s_AT_15_0_00587690	0.118228	7	601.739	76.4297
220	2020_06_28_1	10.03	57	91	CF_0_215m_f_2_5s_AT_15_0_00587691	0.135948	10	602.332	64.8668
221	2020_06_28_1	10.04	47	87	CF_0_215m_f_2_5s_AT_15_0_00587692	0	1	580.391	75.5287
222	2020_06_28_1	11.01	74	46	CF_0_215m_f_2_5s_AT_15_0_00587691	0.065069	2	713.014	80.6143
223	2020_06_28_1	11.02	66	44	CF_0_215m_f_2_5s_AT_15_0_00587692	0.108932	6	696.214	84.8077
224	2020_06_28_1	11.03	58	44	CF_0_215m_f_2_5s_AT_15_0_00587693	0.0932462	4	676.385	89.8252
225	2020_06_28_1	11.04	50	41	CF_0_215m_f_2_5s_AT_15_0_00587694	0.108642	6	662.295	108.299
226	2020_06_28_1	12.01	65	30	CF_0_215m_f_2_5s_AT_15_0_00587691	0.0880174	4	718.484	127.212
227	2020_06_28_1	12.02	64	36	CF_0_215m_f_2_5s_AT_15_0_00587692	0.076398	3	705.229	109.431
228	2020_06_28_1	12.03	61	40	CF_0_215m_f_2_5s_AT_15_0_00587693	0.12549	8	690.792	98.9628
229	2020_06_28_1	12.04	60	45	CF_0_215m_f_2_5s_AT_15_0_00587694	0.0987654	5	679.581	85.0763
230	2020_06_28_1	12.05	59	50	CF_0_215m_f_2_5s_AT_15_0_00587695	0.0888889	4	668.535	71.8119
231	2020_06_28_1	13.01	53	46	CF_0_215m_f_2_5s_AT_15_0_00587691	0.112418	7	660.586	90.6848
232	2020_06_28_1	13.02	53	52	CF_0_215m_f_2_5s_AT_15_0_00587692	0.096732	5	650.153	75.5287
233	2020_06_28_1	13.03	53	58	CF_0_215m_f_2_5s_AT_15_0_00587693	0.106609	6	640.06	61.9888
234	2020_06_28_1	13.04	52	64	CF_0_215m_f_2_5s_AT_15_0_00587694	0.10167	5	627.757	54.0439
235	2020_06_28_1	13.05	52	70	CF_0_215m_f_2_5s_AT_15_0_00587695	0.112709	7	618.355	48.7145
236	2020_06_28_1	13.06	49	77	CF_0_215m_f_2_5s_AT_15_0_00587696	0.0604212	1	599.957	56.4397
237	2020_06_28_1	13.07	48	83	CF_0_215m_f_2_5s_AT_15_0_00587697	0.11329	7	588.637	66.3278
238	2020_06_28_1	13.08	46	96	CF_0_215m_f_2_5s_AT_15_0_00587698	0.138562	10	565.828	96.3457
239	2020_06_28_1	13.09	45	102	CF_0_215m_f_2_5s_AT_15_0_00587699	0.0990559	5	555.722	112.393
240	2020_06_28_1	13.1	45	108	CF_0_215m_f_2_5s_AT_15_0_00587700	0.154248	12	548.856	127.462
241	2020_06_28_1	13.11	44	104	CF_0_215m_f_2_5s_AT_15_0_00587701	0	1	550.589	119.058
242	2020_06_28_1	14.01	50	89	CF_0_215m_f_2_5s_AT_15_0_00587693	0.106318	6	585.806	72.6333
243	2020_06_28_1	14.02	49	94	CF_0_215m_f_2_5s_AT_15_0_00587694	0.100799	5	576.588	85.8772
244	2020_06_28_1	14.03	48	100	CF_0_215m_f_2_5s_AT_15_0_00587695	0.156863	12	566.434	102.229
245	2020_06_28_1	14.04	48	105	CF_0_215m_f_2_5s_AT_15_0_00587696	0.142919	10	560.624	115.042
246	2020_06_28_1	14.05	47	109	CF_0_215m_f_2_5s_AT_15_0_00587697	0.152505	12	553.402	127.068
247	2020_06_28_1	15.01	42	24	CF_0_215m_f_2_5s_AT_15_0_00587694	0	1	676.438	164.923
248	2020_06_28_1	15.02	53	29	CF_0_215m_f_2_5s_AT_15_0_00587695	0.132462	9	691.859	137.587
249	2020_06_28_1	15.03	55	37	CF_0_215m_f_2_5s_AT_15_0_00587696	0.122876	8	681.635	112.799
250	2020_06_28_1	15.04	58	51	CF_0_215m_f_2_5s_AT_15_0_00587697	0.158606	12	664.341	70.2701
251	2020_06_28_1	16.01	58	107	CF_0_215m_f_2_5s_AT_15_0_00587697	0.174292	14	586.638	109.18
252	2020_06_28_1	16.02	54	96	CF_0_215m_f_2_5s_AT_15_0_00587698	0.147277	11	587.877	82.4613
253	2020_06_28_1	16.03	51	91	CF_0_215m_f_2_5s_AT_15_0_00587699	0.14902	11	585.906	75.0438
254	2020_06_28_1	16.04	47	85	CF_0_215m_f_2_5s_AT_15_0_00587700	0.140305	10	583.155	72.0656
255	2020_06_28_1	16.05	44	80	CF_0_215m_f_2_5s_AT_15_0_00587701	0.13159	9	582.349	73.5698
256	2020_06_28_1	16.06	40	74	CF_0_215m_f_2_5s_AT_15_0_00587702	0.135367	9	581.044	81.7945
257	2020_06_28_1	16.07	38	68	CF_0_215m_f_2_5s_AT_15_0_00587703	0.140305	10	585.598	91.4365
258	2020_06_28_1	17.01	40	55	CF_0_215m_f_2_5s_AT_15_0_00587698	0.132462	9	612.827	98.9628
259	2020_06_28_1	17.02	46	61	CF_0_215m_f_2_5s_AT_15_0_00587699	0.128105	9	617.412	74.3104
260	2020_06_28_1	17.03	51	67	CF_0_215m_f_2_5s_AT_15_0_00587700	0.142919	10	620.428	53.5349
261	2020_06_28_1	17.04	56	74	CF_0_215m_f_2_5s_AT_15_0_00587701	0.158606	12	622.842	36.7539
262	2020_06_28_1	17.05	60	81	CF_0_215m_f_2_5s_AT_15_0_00587702	0.145534	11	623.618	34.4464
263	2020_06_28_1	17.06	64	87	CF_0_215m_f_2_5s_AT_15_0_00587703	0.115614	7	626.597	46.2147
264	2020_07_21_1	1.01	41	131	CF_0_215m_f_2_5s_AT_15_0_00015016	0.274219	17	524.917	216.499
265	2020_07_21_1	1.02	45	124	CF_0_215m_f_2_5s_AT_15_0_00015017	0.318083	21	542.32	192.126
266	2020_07_21_1	1.03	48	117	CF_0_215m_f_2_5s_AT_15_0_00015018	0.180392	14	557.379	169.193
267	2020_07_21_1	1.04	59	104	CF_0_215m_f_2_5s_AT_15_0_00015019	0.228032	15	601.959	119.139
268	2020_07_21_1	1.05	63	97	CF_0_215m_f_2_5s_AT_15_0_00015020	0.225418	15	621.034	94.9134
269	2020_07_21_1	1.06	68	90	CF_0_215m_f_2_5s_AT_15_0_00015021	0.0766885	3	643.225	69.8189
270	2020_07_21_1	1.07	65	85	CF_0_215m_f_2_5s_AT_15_0_00015022	0.193174	14	641.268	59.6464
271	2020_07_23_1	1.01	89	59	CF_0_215m_f_2_5s_AT_15_0_00079943	0.0923747	4	741.405	42.7686
272	2020_07_23_1	1.02	93	56	CF_0_215m_f_2_5s_AT_15_0_00079944	0.0580973	1	756.336	56.4966
273	2020_07_23_1	1.03	93	51	CF_0_215m_f_2_5s_AT_15_0_00079945	0.154248	12	763.677	62.272
274	2020_07_23_1	1.04	91	37	CF_0_215m_f_2_5s_AT_15_0_00079946	0.120261	8	780.314	87.2311
275	2020_07_23_1	1.05	90	30	CF_0_215m_f_2_5s_AT_15_0_00079947	0.110094	6	789.367	104.148
276	2020_07_23_1	1.06	88	23	CF_0_215m_f_2_5s_AT_15_0_00079948	0.109804	6	796.426	121.458
277	2020_07_23_1	1.07	87	17	CF_0_215m_f_2_5s_AT_15_0_00079949	0.105156	6	804.636	137.924
278	2020_07_23_1	1.08	85	10	CF_0_215m_f_2_5s_AT_15_0_00079950	0.110675	6	812.651	157.171
279	2020_07_23_1	1.09	83	3	CF_0_215m_f_2_5s_AT_15_0_00079951	0.120842	8	821.175	177.064
280	2020_07_23_1	2.01	58	56	CF_0_215m_f_2_5s_AT_15_0_00079949	0.201017	15	665.525	53.5888
281	2020_07_23_1	2.02	59	56	CF_0_215m_f_2_5s_AT_15_0_00079950	0.146405	11	668.06	50.6947
282	2020_07_23_1	2.03	55	56	CF_0_215m_f_2_5s_AT_15_0_00079951	0.16122	13	657.948	62.3453
283	2020_07_23_1	2.04	52	55	CF_0_215m_f_2_5s_AT_15_0_00079952	0.310821	20	652.093	71.8843
284	2020_07_23_1	2.05	47	54	CF_0_215m_f_2_5s_AT_15_0_00079953	0.313725	21	641.375	87.2835
285	2020_07_23_1	2.06	49	53	CF_0_215m_f_2_5s_AT_15_0_00079954	0.12549	8	648.051	82.267
286	2020_07_23_1	2.07	53	50	CF_0_215m_f_2_5s_AT_15_0_00079955	0.0920842	4	663.133	74.3853
287	2020_07_23_1	2.08	60	49	CF_0_215m_f_2_5s_AT_15_0_00079956	0.273638	17	682.239	58.0929
288	2020_07_23_1	2.09	64	51	CF_0_215m_f_2_5s_AT_15_0_00079957	0.134205	9	688.936	44.9579
289	2020_07_23_1	2.1	66	54	CF_0_215m_f_2_5s_AT_15_0_00079958	0.118809	7	689.114	34.4811
290	2020_07_23_1	3.01	102	91	CF_0_215m_f_2_5s_AT_15_0_00079951	0.100218	5	737.222	122.059
291	2020_07_23_1	3.02	101	85	CF_0_215m_f_2_5s_AT_15_0_00079952	0.110385	6	740.913	107.007
292	2020_07_23_1	3.03	101	78	CF_0_215m_f_2_5s_AT_15_0_00079953	0.134205	9	749.002	93.9449
293	2020_07_23_1	3.04	100	71	CF_0_215m_f_2_5s_AT_15_0_00079954	0.115904	7	754.853	81.4289
294	2020_07_23_1	3.05	99	65	CF_0_215m_f_2_5s_AT_15_0_00079955	0.096732	5	759.922	73.5818
295	2020_07_23_1	3.06	97	58	CF_0_215m_f_2_5s_AT_15_0_00079956	0.103994	5	764.124	67.148
296	2020_07_23_1	4.01	27	68	CF_0_215m_f_2_5s_AT_15_0_00079955	0.152505	12	567.693	146.697
297	2020_07_23_1	4.02	30	67	CF_0_215m_f_2_5s_AT_15_0_00079956	0.153377	12	576.846	137.293
298	2020_07_23_1	4.03	38	68	CF_0_215m_f_2_5s_AT_15_0_00079957	0.110385	6	595.18	113.88
299	2020_07_23_1	4.04	43	68	CF_0_215m_f_2_5s_AT_15_0_00079958	0.140305	10	607.862	99.0625
300	2020_07_23_1	4.05	53	67	CF_0_215m_f_2_5s_AT_15_0_00079959	0.0868555	4	635.102	68.9622
301	2020_07_23_1	5.01	56	55	CF_0_215m_f_2_5s_AT_15_0_00079942	0.127814	8	662.129	60.2566
302	2020_07_23_1	5.02	54	47	CF_0_215m_f_2_5s_AT_15_0_00079943	0.160349	13	670.822	76.3272
303	2020_07_23_1	5.03	52	39	CF_0_215m_f_2_5s_AT_15_0_00079944	0.148148	11	680.314	96.253
304	2020_07_23_1	5.04	50	31	CF_0_215m_f_2_5s_AT_15_0_00079945	0.134205	9	690.573	118.099
305	2020_07_23_1	6.01	34	71	CF_0_215m_f_2_5s_AT_15_0_00079959	0.0990559	5	580.121	127.627
306	2020_07_23_1	6.02	36	70	CF_0_215m_f_2_5s_AT_15_0_00079960	0.0900508	4	586.826	121.043
307	2020_07_23_1	6.03	39	70	CF_0_215m_f_2_5s_AT_15_0_00079961	0.0958606	5	594.437	112.222
308	2020_07_23_1	6.04	41	70	CF_0_215m_f_2_5s_AT_15_0_00079962	0.0990559	5	599.533	106.364
309	2020_07_23_1	6.05	47	73	CF_0_215m_f_2_5s_AT_15_0_00079963	0.0627451	1	610.263	92.1263
310	2020_07_23_1	6.06	50	70	CF_0_215m_f_2_5s_AT_15_0_00079964	0.0534495	1	622.675	80.3548
311	2020_07_23_1	6.07	53	69	CF_0_215m_f_2_5s_AT_15_0_00079965	0.0778504	3	631.997	70.7946
312	2020_07_23_1	7.01	56	49	CF_0_215m_f_2_5s_AT_15_0_00079960	0.11358	7	672.287	67.9603
313	2020_07_23_1	7.02	54	42	CF_0_215m_f_2_5s_AT_15_0_00079961	0.104285	5	679.691	85.644
314	2020_07_23_1	7.03	52	36	CF_0_215m_f_2_5s_AT_15_0_00079962	0.0946986	5	685.855	102.734
315	2020_07_23_1	7.04	51	30	CF_0_215m_f_2_5s_AT_15_0_00079963	0.106899	6	694.821	118.562
316	2020_07_23_1	7.05	49	23	CF_0_215m_f_2_5s_AT_15_0_00079964	0.0999274	5	703.841	139.244
317	2020_07_23_1	7.06	48	17	CF_0_215m_f_2_5s_AT_15_0_00079965	0.0880174	4	713.615	156.12
318	2020_07_23_1	7.07	46	11	CF_0_215m_f_2_5s_AT_15_0_00079966	0.131009	9	721.536	174.803
319	2020_07_23_1	7.08	44	4	CF_0_215m_f_2_5s_AT_15_0_00079967	0.117647	7	732.008	196.223
320	2020_07_23_1	8.01	92	83	CF_0_215m_f_2_5s_AT_15_0_00079960	0.0775599	3	718.094	84.0813
321	2020_07_23_1	8.02	92	76	CF_0_215m_f_2_5s_AT_15_0_00079961	0.110675	6	726.612	68.5632
322	2020_07_23_1	8.03	92	69	CF_0_215m_f_2_5s_AT_15_0_00079962	0.120552	8	735.639	56.8194
323	2020_07_23_1	8.04	92	62	CF_0_215m_f_2_5s_AT_15_0_00079963	0.151634	12	745.155	51.5002
324	2020_07_23_1	8.05	92	55	CF_0_215m_f_2_5s_AT_15_0_00079964	0.107771	6	755.143	54.5194
325	2020_07_23_1	9.01	56	50	CF_0_215m_f_2_5s_AT_15_0_00079940	0.140595	10	670.57	66.3947
326	2020_07_23_1	9.02	54	42	CF_0_215m_f_2_5s_AT_15_0_00079941	0.162963	13	679.691	85.644
327	2020_07_23_1	9.03	50	30	CF_0_215m_f_2_5s_AT_15_0_00079942	0.112128	6	692.49	120.437
328	2020_07_23_1	9.04	48	21	CF_0_215m_f_2_5s_AT_15_0_00079943	0.100799	5	705.554	145.947
329	2020_07_23_1	10.01	80	89	CF_0_215m_f_2_5s_AT_15_0_00079938	0.152505	12	677.685	86.0169
330	2020_07_23_1	10.02	82	86	CF_0_215m_f_2_5s_AT_15_0_00079939	0.223094	15	686.784	78.5126
331	2020_07_23_1	10.03	85	87	CF_0_215m_f_2_5s_AT_15_0_00079940	0.298039	19	693.935	84.2443
332	2020_07_23_1	10.04	89	88	CF_0_215m_f_2_5s_AT_15_0_00079941	0.155991	12	703.938	91.9773
333	2020_07_23_1	10.05	92	89	CF_0_215m_f_2_5s_AT_15_0_00079942	0.147858	11	711.211	99.0625
334	2020_07_23_1	10.06	96	90	CF_0_215m_f_2_5s_AT_15_0_00079943	0.195207	14	721.353	108.281
335	2020_07_23_1	10.07	99	91	CF_0_215m_f_2_5s_AT_15_0_00079944	0.153377	12	728.74	116.186
336	2020_07_23_1	10.08	103	92	CF_0_215m_f_2_5s_AT_15_0_00079945	0.183878	14	739.011	126.33
337	2020_07_23_1	10.09	107	93	CF_0_215m_f_2_5s_AT_15_0_00079946	0.172549	14	749.348	136.859
338	2020_07_23_1	10.1	113	95	CF_0_215m_f_2_5s_AT_15_0_00079947	0.124038	8	764.488	154.204
339	2020_07_23_1	10.11	115	95	CF_0_215m_f_2_5s_AT_15_0_00079948	0.121714	8	770.209	158.763
340	2020_07_23_1	10.12	117	95	CF_0_215m_f_2_5s_AT_15_0_00079949	0.108351	6	775.936	163.418
341	2020_07_23_1	10.13	121	95	CF_0_215m_f_2_5s_AT_15_0_00079950	0.136529	10	787.403	172.988
342	2020_07_23_1	10.14	124	95	CF_0_215m_f_2_5s_AT_15_0_00079951	0.114452	7	796.014	180.365
343	2020_07_23_1	10.15	128	97	CF_0_215m_f_2_5s_AT_15_0_00079952	0.0949891	5	805.705	193.761
344	2020_07_23_1	11.01	35	57	CF_0_215m_f_2_5s_AT_15_0_00079959	0.162963	13	606.67	121.571
345	2020_07_23_1	11.02	39	55	CF_0_215m_f_2_5s_AT_15_0_00079960	0.146405	11	619.977	110.373
346	2020_07_23_1	11.03	44	53	CF_0_215m_f_2_5s_AT_15_0_00079961	0.138562	10	635.74	96.8214
347	2020_07_23_1	11.04	48	51	CF_0_215m_f_2_5s_AT_15_0_00079962	0.123747	8	649.069	87.0737
348	2020_07_23_1	11.05	52	49	CF_0_215m_f_2_5s_AT_15_0_00079963	0.101961	5	662.404	78.4544
349	2020_07_23_1	11.06	55	48	CF_0_215m_f_2_5s_AT_15_0_00079964	0.135076	9	671.541	72.1383
350	2020_07_23_1	11.07	60	46	CF_0_215m_f_2_5s_AT_15_0_00079965	0.10748	6	687.367	64.1528
351	2020_07_23_1	11.08	64	43	CF_0_215m_f_2_5s_AT_15_0_00079966	0.110385	6	702.448	63.7954
352	2020_07_23_1	11.09	69	41	CF_0_215m_f_2_5s_AT_15_0_00079967	0.0888889	4	718.291	63.147
353	2020_07_23_1	12.01	85	41	CF_0_215m_f_2_5s_AT_15_0_00079955	0.0868555	4	758.555	67.623
354	2020_07_23_1	12.02	85	36	CF_0_215m_f_2_5s_AT_15_0_00079956	0.113871	7	766.766	81.4289
355	2020_07_23_1	12.03	84	30	CF_0_215m_f_2_5s_AT_15_0_00079957	0.126362	8	774.408	97.621
356	2020_07_23_1	12.04	84	23	CF_0_215m_f_2_5s_AT_15_0_00079958	0.102542	5	786.621	118.099
357	2020_07_23_1	13.01	65	45	CF_0_215m_f_2_5s_AT_15_0_00079936	0.0952796	5	701.507	57.0604
358	2020_07_23_1	13.02	67	44	CF_0_215m_f_2_5s_AT_15_0_00079937	0.0743646	3	708.195	56.8194
359	2020_07_23_1	13.03	67	43	CF_0_215m_f_2_5s_AT_15_0_00079938	0.0920842	4	709.897	59.5697
360	2020_07_23_1	13.04	66	39	CF_0_215m_f_2_5s_AT_15_0_00079939	0.10748	6	714.33	71.8843
361	2020_07_23_1	13.05	64	33	CF_0_215m_f_2_5s_AT_15_0_00079940	0.063907	2	720.121	90.9775
362	2020_07_23_1	14.01	62	97	CF_0_215m_f_2_5s_AT_15_0_00079948	0.127814	8	618.248	115.752
363	2020_07_23_1	14.02	64	90	CF_0_215m_f_2_5s_AT_15_0_00079949	0.128976	9	632.198	93.7988
364	2020_07_23_1	14.03	65	84	CF_0_215m_f_2_5s_AT_15_0_00079950	0.12549	8	642.567	75.8464
365	2020_07_23_1	14.04	65	77	CF_0_215m_f_2_5s_AT_15_0_00079951	0.143791	11	651.974	57.0604
366	2020_07_23_1	15.01	61	46	CF_0_215m_f_2_5s_AT_15_0_00079944	0.117066	7	689.847	62.0513
367	2020_07_23_1	15.02	61	39	CF_0_215m_f_2_5s_AT_15_0_00079945	0.135076	9	702.079	78.8613
368	2020_07_23_1	15.03	59	33	CF_0_215m_f_2_5s_AT_15_0_00079946	0.136819	10	708.099	97.5273
369	2020_07_23_1	16.01	89	67	CF_0_215m_f_2_5s_AT_15_0_00079939	0.0810458	3	730.214	46.0631
370	2020_07_23_1	16.02	99	67	CF_0_215m_f_2_5s_AT_15_0_00079940	0.0743646	3	757.281	74.8144
371	2020_07_23_1	16.03	113	63	CF_0_215m_f_2_5s_AT_15_0_00079941	0.0766885	3	800.618	115.078
372	2020_07_23_1	16.04	131	71	CF_0_215m_f_2_5s_AT_15_0_00079942	0.0604212	1	840.688	172.034
373	2020_07_23_1	17.01	99	91	CF_0_215m_f_2_5s_AT_15_0_00079939	0.124328	8	728.74	116.186
374	2020_07_23_1	17.02	101	83	CF_0_215m_f_2_5s_AT_15_0_00079940	0.100799	5	743.172	103
375	2020_07_23_1	17.03	94	76	CF_0_215m_f_2_5s_AT_15_0_00079941	0.11968	7	732.108	73.208
376	2020_07_23_1	17.04	89	70	CF_0_215m_f_2_5s_AT_15_0_00079942	0.122585	8	726.18	50.3326
377	2020_07_23_1	17.05	85	66	CF_0_215m_f_2_5s_AT_15_0_00079943	0.245752	16	720.842	33.8115
378	2020_07_23_2	1.01	89	128	CF_0_215m_f_2_5s_AT_15_0_00088824	0.13159	9	667.814	208.318
379	2020_07_23_2	1.02	91	119	CF_0_215m_f_2_5s_AT_15_0_00088825	0.119099	7	680.066	183.656
380	2020_07_23_2	1.03	91	109	CF_0_215m_f_2_5s_AT_15_0_00088826	0.109804	6	688.321	155.032
381	2020_07_23_2	1.04	93	99	CF_0_215m_f_2_5s_AT_15_0_00088827	0.110966	6	703.478	129.864
382	2020_07_23_2	1.05	94	90	CF_0_215m_f_2_5s_AT_15_0_00088828	0.0964415	5	715.725	108.281
383	2020_07_23_2	1.06	95	80	CF_0_215m_f_2_5s_AT_15_0_00088829	0.120552	8	729.983	87.9099
384	2020_07_23_2	1.07	96	70	CF_0_215m_f_2_5s_AT_15_0_00088830	0.115323	7	745.204	74.6921
385	2020_07_23_2	1.08	97	61	CF_0_215m_f_2_5s_AT_15_0_00088831	0.0868555	4	759.946	72.5806
386	2020_07_23_2	2.01	36	87	CF_0_215m_f_2_5s_AT_15_0_00088822	0.545534	26	560.508	136.759
387	2020_07_23_2	2.02	42	82	CF_0_215m_f_2_5s_AT_15_0_00088823	0.108061	6	583.651	113.236
388	2020_07_23_2	2.03	53	71	CF_0_215m_f_2_5s_AT_15_0_00088824	0.0868555	4	628.934	67.623
389	2020_07_25_1	1.01	85	24	CF_0_215m_f_2_5s_AT_15_0_00146598	0.14902	11	787.304	118.601
390	2020_07_25_1	1.02	84	31	CF_0_215m_f_2_5s_AT_15_0_00146599	0.121714	8	772.695	97.7147
391	2020_07_25_1	1.03	76	31	CF_0_215m_f_2_5s_AT_15_0_00146600	0.151634	12	752.92	91.5287
392	2020_07_25_1	1.04	70	34	CF_0_215m_f_2_5s_AT_15_0_00146601	0.186492	14	732.928	81.8769
393	2020_07_25_1	1.05	66	39	CF_0_215m_f_2_5s_AT_15_0_00146602	0.668119	27	714.33	68.9622
394	2020_07_25_1	2.01	57	78	CF_0_215m_f_2_5s_AT_15_0_00146609	0.169935	14	629.187	68.5632
395	2020_07_25_1	2.02	54	82	CF_0_215m_f_2_5s_AT_15_0_00146610	0.0801743	3	615.554	83.6451
396	2020_07_25_1	2.03	47	88	CF_0_215m_f_2_5s_AT_15_0_00146611	0.0923747	4	588.492	111.28
397	2020_07_25_1	2.04	41	91	CF_0_215m_f_2_5s_AT_15_0_00146612	0.1313	9	568.247	130.462
398	2020_07_26_1	1.01	75	78	CF_0_215m_f_2_5s_AT_15_0_00181575	0.162963	13	677.617	24.9381
399	2020_07_26_1	1.02	77	84	CF_0_215m_f_2_5s_AT_15_0_00181576	0.162092	13	675.409	44.0329
400	2020_07_26_1	1.03	81	90	CF_0_215m_f_2_5s_AT_15_0_00181577	0.120261	8	679.309	65.1431
401	2020_07_26_1	1.04	81	93	CF_0_215m_f_2_5s_AT_15_0_00181578	0.0824982	3	675.901	73.6439
402	2020_07_26_1	1.05	79	98	CF_0_215m_f_2_5s_AT_15_0_00181579	0.0720407	2	664.807	86.5997
403	2020_07_26_1	1.06	80	105	CF_0_215m_f_2_5s_AT_15_0_00181580	0.0891794	4	660.476	107.943
404	2020_07_26_1	1.07	79	110	CF_0_215m_f_2_5s_AT_15_0_00181581	0.123747	8	652.861	122.321
405	2020_07_26_1	1.08	81	119	CF_0_215m_f_2_5s_AT_15_0_00181582	0.136819	10	650.912	150.147
406	2020_07_26_1	1.09	82	119	CF_0_215m_f_2_5s_AT_15_0_00181583	0.0778504	3	653.823	150.664
407	2020_07_26_1	1.1	81	126	CF_0_215m_f_2_5s_AT_15_0_00181584	0.11939	7	645.65	171.074
408	2020_07_26_1	2.01	77	37	CF_0_215m_f_2_5s_AT_15_0_00181572	0.0557734	1	745.033	100.529
409	2020_07_26_1	2.02	85	46	CF_0_215m_f_2_5s_AT_15_0_00181573	0.086565	4	750.557	81.1476
410	2020_07_26_1	2.03	90	50	CF_0_215m_f_2_5s_AT_15_0_00181574	0.0845316	4	757.329	79.3815
411	2020_07_26_1	2.04	94	55	CF_0_215m_f_2_5s_AT_15_0_00181575	0.0755265	3	760.432	78.0453
412	2020_07_26_1	3.01	48	71	CF_0_215m_f_2_5s_AT_15_0_00181575	0.16122	13	615.946	75.6653
413	2020_07_26_1	3.02	46	68	CF_0_215m_f_2_5s_AT_15_0_00181576	0.105447	6	615.524	81.8769
414	2020_07_26_1	3.03	46	66	CF_0_215m_f_2_5s_AT_15_0_00181577	0.157734	12	618.742	82.5444
415	2020_07_26_1	3.04	46	65	CF_0_215m_f_2_5s_AT_15_0_00181578	0.110094	6	620.366	83.0415
416	2020_07_26_1	4.01	68	44	CF_0_215m_f_2_5s_AT_15_0_00181580	0.0824982	3	710.692	80.0698
417	2020_07_26_1	4.02	70	51	CF_0_215m_f_2_5s_AT_15_0_00181581	0.132462	9	704.158	58.1715
418	2020_07_26_1	4.03	68	55	CF_0_215m_f_2_5s_AT_15_0_00181582	0.10167	5	692.628	47.8167
419	2020_07_26_2	1.01	60	9	CF_0_215m_f_2_5s_AT_15_0_00183030	0.132462	9	756.685	192.221
420	2020_07_26_2	1.02	66	17	CF_0_215m_f_2_5s_AT_15_0_00183031	0.134205	9	754.708	165.089
421	2020_07_26_2	1.03	71	26	CF_0_215m_f_2_5s_AT_15_0_00183032	0.127524	8	749.707	136.391
422	2020_07_26_2	1.04	77	34	CF_0_215m_f_2_5s_AT_15_0_00183033	0.141176	10	750.168	112.262
423	2020_07_26_2	1.05	82	42	CF_0_215m_f_2_5s_AT_15_0_00183034	0.137981	10	749.3	90.9775
424	2020_07_26_2	1.06	88	51	CF_0_215m_f_2_5s_AT_15_0_00183035	0.122585	8	750.593	73.83
425	2020_07_26_2	1.07	93	59	CF_0_215m_f_2_5s_AT_15_0_00183036	0.144662	11	752.042	67.9603
426	2020_07_26_2	2.01	90	72	CF_0_215m_f_2_5s_AT_15_0_00183030	0.207407	15	726.261	48.4815
427	2020_07_26_2	2.02	95	81	CF_0_215m_f_2_5s_AT_15_0_00183031	0.195207	14	728.79	70.3409
428	2020_07_26_2	2.03	100	89	CF_0_215m_f_2_5s_AT_15_0_00183032	0.16732	14	733.705	95.6334
429	2020_07_26_2	2.04	104	98	CF_0_215m_f_2_5s_AT_15_0_00183033	0.149891	11	735.855	122.059
430	2020_07_26_2	2.05	109	106	CF_0_215m_f_2_5s_AT_15_0_00183034	0.133333	9	742.945	149.69
431	2020_07_26_2	3.01	49	52	CF_0_215m_f_2_5s_AT_15_0_00183036	0.1252	8	649.784	94.9616
432	2020_07_26_2	3.02	52	59	CF_0_215m_f_2_5s_AT_15_0_00183037	0.0938272	4	645.41	75.7861
433	2020_07_26_2	3.03	55	65	CF_0_215m_f_2_5s_AT_15_0_00183038	0.136819	10	643.395	60.2566
434	2020_07_26_2	4.01	41	57	CF_0_215m_f_2_5s_AT_15_0_00183030	0.145534	11	621.357	108.408
435	2020_07_26_2	4.02	47	63	CF_0_215m_f_2_5s_AT_15_0_00183031	0.142919	10	626.176	85.1621
436	2020_07_26_2	4.03	52	69	CF_0_215m_f_2_5s_AT_15_0_00183032	0.212055	15	629.404	66.8066
437	2020_07_26_2	4.04	58	79	CF_0_215m_f_2_5s_AT_15_0_00183033	0.110094	6	630.445	54.0984
438	2020_07_26_2	4.05	63	80	CF_0_215m_f_2_5s_AT_15_0_00183034	0.0877269	4	642.482	42.9819
439	2020_07_26_2	4.06	70	84	CF_0_215m_f_2_5s_AT_15_0_00183035	0.104575	6	656.208	41.1335
440	2020_07_26_2	4.07	76	85	CF_0_215m_f_2_5s_AT_15_0_00183036	0.0877269	4	671.419	42.7686
441	2020_07_26_2	5.01	65	76	CF_0_215m_f_2_5s_AT_15_0_00183030	0.150763	11	653.363	31.136
442	2020_07_26_2	5.02	70	85	CF_0_215m_f_2_5s_AT_15_0_00183031	0.158606	12	654.937	44.0329
443	2020_07_26_2	5.03	75	93	CF_0_215m_f_2_5s_AT_15_0_00183032	0.126071	8	659.117	66.601
444	2020_07_26_2	5.04	80	100	CF_0_215m_f_2_5s_AT_15_0_00183033	0.10167	5	665.525	89.559
445	2020_07_26_2	5.05	86	108	CF_0_215m_f_2_5s_AT_15_0_00183034	0.135076	9	674.822	117.633
446	2020_07_26_2	5.06	91	115	CF_0_215m_f_2_5s_AT_15_0_00183035	0.128976	9	683.22	142.651
447	2020_07_26_2	5.07	95	123	CF_0_215m_f_2_5s_AT_15_0_00183036	0.108932	6	688.85	169.598
448	2020_07_26_2	6.01	61	78	CF_0_215m_f_2_5s_AT_15_0_00183040	0.185621	14	639.868	44.6517
449	2020_07_26_2	6.02	64	85	CF_0_215m_f_2_5s_AT_15_0_00183041	0.154248	12	638.542	52.0302
450	2020_07_26_2	6.03	67	92	CF_0_215m_f_2_5s_AT_15_0_00183042	0.179521	14	638.043	66.9434
451	2020_07_26_2	7.01	36	40	CF_0_215m_f_2_5s_AT_15_0_00183041	0.120261	8	640.7	148.309
452	2020_07_26_2	7.02	45	50	CF_0_215m_f_2_5s_AT_15_0_00183042	0.154248	12	643.502	108.281
453	2020_07_26_2	7.03	54	56	CF_0_215m_f_2_5s_AT_15_0_00183043	0.0894699	4	655.43	75.6048
454	2020_07_26_2	8.01	77	82	CF_0_215m_f_2_5s_AT_15_0_00183033	0.116195	7	677.913	34.4811
455	2020_07_26_2	8.02	80	90	CF_0_215m_f_2_5s_AT_15_0_00183034	0.132462	9	676.521	60.2566
456	2020_07_26_2	8.03	83	97	CF_0_215m_f_2_5s_AT_15_0_00183035	0.116195	7	677.167	83.2066
457	2020_07_26_2	8.04	85	105	CF_0_215m_f_2_5s_AT_15_0_00183036	0.108642	6	674.768	108.07
458	2020_07_26_2	8.05	89	120	CF_0_215m_f_2_5s_AT_15_0_00183037	0.153377	12	673.464	154.973
459	2020_07_26_2	9.01	81	74	CF_0_215m_f_2_5s_AT_15_0_00183034	0.135076	9	699.186	23.0316
460	2020_07_26_2	9.02	87	83	CF_0_215m_f_2_5s_AT_15_0_00183035	0.122585	8	704.229	53.5034
461	2020_07_26_2	9.03	92	91	CF_0_215m_f_2_5s_AT_15_0_00183036	0.111837	6	709.005	81.3727
462	2020_07_26_2	10.01	41	51	CF_0_215m_f_2_5s_AT_15_0_00183038	0.112418	7	631.997	116.696
463	2020_07_26_2	10.02	43	61	CF_0_215m_f_2_5s_AT_15_0_00183039	0.104575	6	619.448	98.507
464	2020_07_26_2	10.03	48	70	CF_0_215m_f_2_5s_AT_15_0_00183040	0.117938	7	617.504	78.6872
465	2020_07_26_2	10.04	50	80	CF_0_215m_f_2_5s_AT_15_0_00183041	0.128976	9	607.72	77.5162
466	2020_07_26_2	10.05	53	90	CF_0_215m_f_2_5s_AT_15_0_00183042	0.148148	11	602.081	85.644
467	2020_07_26_2	10.06	56	100	CF_0_215m_f_2_5s_AT_15_0_00183043	0.16732	14	598.05	103.222
468	2020_07_26_2	11.01	57	48	CF_0_215m_f_2_5s_AT_15_0_00183030	0.139434	10	676.487	86.4941
469	2020_07_26_2	11.02	60	56	CF_0_215m_f_2_5s_AT_15_0_00183031	0.114452	7	670.598	62.0513
470	2020_07_26_2	11.03	58	64	CF_0_215m_f_2_5s_AT_15_0_00183032	0.114452	7	652.7	52.8153
471	2020_07_26_2	12.01	45	48	CF_0_215m_f_2_5s_AT_15_0_00183033	0.124328	8	647.087	111.936
472	2020_07_26_2	12.02	55	54	CF_0_215m_f_2_5s_AT_15_0_00183034	0.109804	6	661.29	77.1021
473	2020_07_26_2	12.03	59	63	CF_0_215m_f_2_5s_AT_15_0_00183035	0.144662	11	656.846	51.4113
474	2020_07_26_3	1.01	94	66	CF_0_215m_f_2_5s_AT_15_0_00187540	0.0946986	5	745.057	74.139
475	2020_07_26_3	1.02	92	60	CF_0_215m_f_2_5s_AT_15_0_00187541	0.113871	7	747.961	66.601
476	2020_07_26_3	1.03	87	49	CF_0_215m_f_2_5s_AT_15_0_00187542	0.106609	6	751.048	62.9294
477	2020_07_26_3	1.04	87	43	CF_0_215m_f_2_5s_AT_15_0_00187543	0.112709	7	760.45	74.8755
478	2020_07_26_3	1.05	84	37	CF_0_215m_f_2_5s_AT_15_0_00187544	0.106318	6	762.585	84.0269
479	2020_07_26_3	1.06	82	30	CF_0_215m_f_2_5s_AT_15_0_00187545	0.0732026	3	769.452	100.529
480	2020_07_26_3	1.07	81	25	CF_0_215m_f_2_5s_AT_15_0_00187546	0.0981845	5	775.748	113.84
481	2020_07_26_3	1.08	80	19	CF_0_215m_f_2_5s_AT_15_0_00187547	0.097894	5	784.116	130.567
482	2020_07_26_3	1.09	78	12	CF_0_215m_f_2_5s_AT_15_0_00187548	0.102832	5	792.338	150.147
483	2020_07_26_3	1.1	77	6	CF_0_215m_f_2_5s_AT_15_0_00187549	0.122585	8	801.454	167.672
484	2020_07_26_3	2.01	58	60	CF_0_215m_f_2_5s_AT_15_0_00187540	0.0464779	1	659.034	36.4161
485	2020_07_26_3	2.02	58	53	CF_0_215m_f_2_5s_AT_15_0_00187541	0.102542	5	670.496	43.6155
486	2020_07_26_3	2.03	55	42	CF_0_215m_f_2_5s_AT_15_0_00187542	0.0990559	5	682.119	73.208
487	2020_07_26_3	2.04	53	36	CF_0_215m_f_2_5s_AT_15_0_00187543	0.0720407	2	688.235	91.4287
488	2020_07_26_3	3.01	72	86	CF_0_215m_f_2_5s_AT_15_0_00187540	0.0999274	5	659.172	75.8464
489	2020_07_26_3	3.02	70	88	CF_0_215m_f_2_5s_AT_15_0_00187541	0.112709	7	651.191	81.6532
490	2020_07_26_3	3.03	64	94	CF_0_215m_f_2_5s_AT_15_0_00187542	0.117938	7	627.338	101.435
491	2020_07_26_3	3.04	63	97	CF_0_215m_f_2_5s_AT_15_0_00187543	0.120552	8	621.034	110.91
492	2020_07_26_3	3.05	59	100	CF_0_215m_f_2_5s_AT_15_0_00187544	0.122004	8	606.422	122.545
493	2020_07_26_3	3.06	56	102	CF_0_215m_f_2_5s_AT_15_0_00187545	0.0949891	5	595.761	131.021
494	2020_07_26_3	3.07	55	105	CF_0_215m_f_2_5s_AT_15_0_00187546	0.0822077	3	589.614	140.584
495	2020_07_26_3	3.08	52	108	CF_0_215m_f_2_5s_AT_15_0_00187547	0.104575	6	577.911	152.204
496	2020_07_26_3	4.01	46	46	CF_0_215m_f_2_5s_AT_15_0_00187547	0.105737	6	653.119	85.5906
497	2020_07_26_3	4.02	51	53	CF_0_215m_f_2_5s_AT_15_0_00187548	0.130719	9	653.007	62.3453
498	2020_07_26_3	4.03	54	60	CF_0_215m_f_2_5s_AT_15_0_00187549	0.325054	21	648.837	48.4815
499	2020_07_26_3	5.01	75	83	CF_0_215m_f_2_5s_AT_15_0_00187554	0.126362	8	671.168	68.2289
500	2020_07_26_3	5.02	77	91	CF_0_215m_f_2_5s_AT_15_0_00187555	0.0833696	3	667.002	93.1628
501	2020_07_26_3	5.03	79	101	CF_0_215m_f_2_5s_AT_15_0_00187556	0.137691	10	661.655	123.992
502	2020_07_26_3	5.04	79	108	CF_0_215m_f_2_5s_AT_15_0_00187557	0.0981845	5	654.728	144.72
503	2020_07_31_1	1.01	61	70	CF_0_215m_f_2_5s_AT_15_0_00354401	0.164706	13	651.38	17.6339
504	2020_07_31_1	1.02	50	72	CF_0_215m_f_2_5s_AT_15_0_00354402	0.128976	9	619.595	50.6947
505	2020_07_31_1	1.03	36	73	CF_0_215m_f_2_5s_AT_15_0_00354403	0.273348	17	581.94	92.5225
506	2020_07_31_1	1.04	23	75	CF_0_215m_f_2_5s_AT_15_0_00354404	0.168192	14	545.777	132.272
507	2020_07_31_1	2.01	63	75	CF_0_215m_f_2_5s_AT_15_0_00354390	0.142919	10	649.427	25.8387
508	2020_07_31_1	2.02	52	66	CF_0_215m_f_2_5s_AT_15_0_00354391	0.203922	15	634.097	42.4466
509	2020_07_31_1	2.03	42	58	CF_0_215m_f_2_5s_AT_15_0_00354392	0.169935	14	622.089	77.5162
510	2020_07_31_1	2.04	32	50	CF_0_215m_f_2_5s_AT_15_0_00354393	0.145534	11	612.289	114.959
511	2020_07_31_1	3.01	60	83	CF_0_215m_f_2_5s_AT_15_0_00354392	0.0955701	5	630.33	51.6774
512	2020_07_31_1	3.02	53	86	CF_0_215m_f_2_5s_AT_15_0_00354393	0.0813362	3	607.383	69.6222
513	2020_07_31_1	3.03	45	90	CF_0_215m_f_2_5s_AT_15_0_00354394	0.116195	7	580.388	94.188
514	2020_07_31_1	3.04	38	92	CF_0_215m_f_2_5s_AT_15_0_00354395	0.108061	6	558.807	113.518
515	2020_07_31_1	3.05	30	95	CF_0_215m_f_2_5s_AT_15_0_00354396	0.130428	9	533.19	137.924
516	2020_07_31_1	4.01	56	48	CF_0_215m_f_2_5s_AT_15_0_00354390	0.171678	14	674.012	64.9322
517	2020_07_31_1	4.02	46	43	CF_0_215m_f_2_5s_AT_15_0_00354391	0.147277	11	658.598	94.4788
518	2020_07_31_1	4.03	37	37	CF_0_215m_f_2_5s_AT_15_0_00354392	0.130719	9	648.837	126.185
519	2020_07_31_1	5.01	58	88	CF_0_215m_f_2_5s_AT_15_0_00354404	0.205664	15	618.3	67.9603
520	2020_07_31_1	5.02	53	84	CF_0_215m_f_2_5s_AT_15_0_00354405	0.0464779	1	610.106	64.7206
521	2020_07_31_1	5.03	49	80	CF_0_215m_f_2_5s_AT_15_0_00354406	0.22106	15	605.069	64.7206
522	2020_07_31_1	5.04	44	78	CF_0_215m_f_2_5s_AT_15_0_00354407	0.135948	10	594.843	74.3853
523	2020_07_31_1	5.05	40	76	CF_0_215m_f_2_5s_AT_15_0_00354408	0.154829	12	587.478	83.2066
524	2020_07_31_1	6.01	103	95	CF_0_215m_f_2_5s_AT_15_0_00354394	0.138562	10	735.955	140.324
525	2020_07_31_1	6.02	93	89	CF_0_215m_f_2_5s_AT_15_0_00354395	0.136819	10	714.017	105.327
526	2020_07_31_1	6.03	82	82	CF_0_215m_f_2_5s_AT_15_0_00354396	0.116485	7	691.648	66.3257
527	2020_07_31_1	6.04	61	71	CF_0_215m_f_2_5s_AT_15_0_00354397	0.15512	12	649.903	19.3643
528	2020_07_31_1	6.05	50	65	CF_0_215m_f_2_5s_AT_15_0_00354398	0.174292	14	630.561	48.7637
529	2020_07_31_1	7.01	94	37	CF_0_215m_f_2_5s_AT_15_0_00354399	0.0697168	2	787.963	124.103
530	2020_07_31_1	7.02	82	45	CF_0_215m_f_2_5s_AT_15_0_00354400	0.0990559	5	744.452	82.267
531	2020_07_31_1	7.03	68	47	CF_0_215m_f_2_5s_AT_15_0_00354401	0.0894699	4	705.657	60.7855
532	2020_07_31_1	7.04	54	50	CF_0_215m_f_2_5s_AT_15_0_00354402	0.117647	7	665.608	62.9294
533	2020_07_31_1	7.05	41	54	CF_0_215m_f_2_5s_AT_15_0_00354403	0.0941176	5	626.634	85.2157
534	2020_07_31_1	7.06	30	58	CF_0_215m_f_2_5s_AT_15_0_00354404	0.0790123	3	592.757	112.222
535	2020_07_31_1	8.01	48	58	CF_0_215m_f_2_5s_AT_15_0_00354390	0.110385	6	637.021	60.8607
536	2020_07_31_1	8.02	52	66	CF_0_215m_f_2_5s_AT_15_0_00354391	0.203922	15	634.097	42.4466
537	2020_07_31_1	8.03	47	68	CF_0_215m_f_2_5s_AT_15_0_00354392	0.112128	6	618.086	57.5392
538	2020_07_31_1	8.04	47	73	CF_0_215m_f_2_5s_AT_15_0_00354393	0.101961	5	610.263	60.2566
539	2020_07_31_1	8.05	47	77	CF_0_215m_f_2_5s_AT_15_0_00354394	0.117357	7	604.202	64.9322
540	2020_07_31_1	8.06	47	83	CF_0_215m_f_2_5s_AT_15_0_00354395	0.0926652	4	595.455	75.1194
541	2020_08_02_1	1.01	7	5	CF_0_215m_f_2_5s_AT_15_0_00422265	0.211184	15	655.68	282.564
542	2020_08_02_1	1.02	13	14	CF_0_215m_f_2_5s_AT_15_0_00422266	0.128976	9	646.214	250.935
543	2020_08_02_1	1.03	16	23	CF_0_215m_f_2_5s_AT_15_0_00422267	0.317792	21	632.061	226.815
544	2020_08_02_1	1.04	26	31	CF_0_215m_f_2_5s_AT_15_0_00422268	0.37008	24	636.198	188.109
545	2020_08_02_1	1.05	35	39	CF_0_215m_f_2_5s_AT_15_0_00422269	0.265795	17	640.33	151.874
546	2020_08_02_1	1.06	44	47	CF_0_215m_f_2_5s_AT_15_0_00422270	0.298911	19	646.481	115.752
547	2020_08_02_1	1.07	52	56	CF_0_215m_f_2_5s_AT_15_0_00422271	0.166449	13	650.408	81.1476
548	2020_08_02_1	1.08	60	66	CF_0_215m_f_2_5s_AT_15_0_00422272	0.133333	9	654.79	48.7637
549	2020_08_02_1	2.01	56	68	CF_0_215m_f_2_5s_AT_15_0_00422271	0.126362	8	641.325	60.4839
550	2020_08_02_1	2.02	53	65	CF_0_215m_f_2_5s_AT_15_0_00422272	0.110675	6	638.25	70.1456
551	2020_08_02_1	2.03	51	64	CF_0_215m_f_2_5s_AT_15_0_00422273	0.0830792	3	634.722	76.5665
552	2020_08_02_1	2.04	48	64	CF_0_215m_f_2_5s_AT_15_0_00422274	0.0915033	4	627.077	85.5371
553	2020_08_02_1	2.05	44	62	CF_0_215m_f_2_5s_AT_15_0_00422275	0.12549	8	620.271	98.4606
554	2020_08_02_1	2.06	38	58	CF_0_215m_f_2_5s_AT_15_0_00422276	0.141176	10	612.23	118.832
555	2020_08_02_1	2.07	35	56	CF_0_215m_f_2_5s_AT_15_0_00422277	0.115904	7	608.461	129.194
556	2020_08_02_1	2.08	32	52	CF_0_215m_f_2_5s_AT_15_0_00422278	0.135076	9	608.559	141.589
557	2020_08_02_2	1.01	15	43	CF_0_215m_f_2_5s_AT_15_0_00423412	0.234423	16	587.199	196.573
558	2020_08_02_2	1.02	23	48	CF_0_215m_f_2_5s_AT_15_0_00423413	0.223384	15	595.142	168.489
559	2020_08_02_2	1.03	33	53	CF_0_215m_f_2_5s_AT_15_0_00423414	0.142919	10	609.097	134.874
560	2020_08_02_2	1.04	42	59	CF_0_215m_f_2_5s_AT_15_0_00423415	0.250109	16	620.366	103.443
561	2020_08_02_2	1.05	51	64	CF_0_215m_f_2_5s_AT_15_0_00423416	0.171678	14	634.722	73.5818
562	2020_08_02_2	1.06	60	66	CF_0_215m_f_2_5s_AT_15_0_00423417	0.186492	14	654.79	45.7644
563	2020_08_02_2	2.01	54	6	CF_0_215m_f_2_5s_AT_15_0_00423422	0.116776	7	749.446	197.963
564	2020_08_02_2	2.02	63	18	CF_0_215m_f_2_5s_AT_15_0_00423423	0.105156	6	745.809	155.504
565	2020_08_02_2	2.03	71	33	CF_0_215m_f_2_5s_AT_15_0_00423424	0.214379	15	737.142	106.536
566	2020_08_02_2	2.04	80	47	CF_0_215m_f_2_5s_AT_15_0_00423425	0.148148	11	736.134	65.2834
567	2020_08_02_2	2.05	89	60	CF_0_215m_f_2_5s_AT_15_0_00423426	0.13159	9	739.972	48.7637
568	2020_08_02_2	2.06	99	72	CF_0_215m_f_2_5s_AT_15_0_00423427	0.0932462	4	750.848	73.5818
569	2020_08_02_2	3.01	85	73	CF_0_215m_f_2_5s_AT_15_0_00423423	0.103994	5	711.359	33.8115
570	2020_08_02_2	3.02	93	79	CF_0_215m_f_2_5s_AT_15_0_00423424	0.333479	22	725.659	63.7954
571	2020_08_02_2	3.03	100	85	CF_0_215m_f_2_5s_AT_15_0_00423425	0.116776	7	738.111	91.4287
572	2020_08_02_2	3.04	108	92	CF_0_215m_f_2_5s_AT_15_0_00423426	0.126362	8	753.204	123.4
573	2020_08_02_2	3.05	116	97	CF_0_215m_f_2_5s_AT_15_0_00423427	0.133333	9	771.184	151.874
574	2020_08_02_2	3.06	125	103	CF_0_215m_f_2_5s_AT_15_0_00423428	0.16122	13	791.832	184.575
575	2020_08_03_1	1.01	75	80	CF_0_215m_f_2_5s_AT_15_0_00454872	0.116485	7	675.005	27.3852
576	2020_08_03_1	1.02	75	82	CF_0_215m_f_2_5s_AT_15_0_00454873	0.11329	7	672.436	33.4033
577	2020_08_03_1	1.03	77	95	CF_0_215m_f_2_5s_AT_15_0_00454874	0.0868555	4	662.453	73.1455
578	2020_08_03_1	1.04	81	108	CF_0_215m_f_2_5s_AT_15_0_00454875	0.128976	9	660.463	113.88
579	2020_08_03_1	1.05	82	121	CF_0_215m_f_2_5s_AT_15_0_00454876	0.135076	9	652.261	153.133
580	2020_08_03_1	2.01	49	30	CF_0_215m_f_2_5s_AT_15_0_00454876	0.105156	6	690.164	145.224
581	2020_08_03_1	2.02	53	42	CF_0_215m_f_2_5s_AT_15_0_00454877	0.110675	6	677.268	108.281
582	2020_08_03_1	2.03	57	53	CF_0_215m_f_2_5s_AT_15_0_00454878	0.126362	8	667.985	74.8755
583	2020_08_03_1	2.04	60	64	CF_0_215m_f_2_5s_AT_15_0_00454879	0.113871	7	657.872	47.3361
584	2020_08_03_1	2.05	63	76	CF_0_215m_f_2_5s_AT_15_0_00454880	0.102251	5	648.015	36.5415
585	2020_08_03_1	2.06	66	86	CF_0_215m_f_2_5s_AT_15_0_00454881	0.0970225	5	642.715	51.4113
586	2020_08_03_1	3.01	76	77	CF_0_215m_f_2_5s_AT_15_0_00454886	0.110675	6	681.652	19.1267
587	2020_08_03_1	3.02	80	88	CF_0_215m_f_2_5s_AT_15_0_00454887	0.17342	14	678.86	54.5194
588	2020_08_03_1	3.03	84	98	CF_0_215m_f_2_5s_AT_15_0_00454888	0.19695	14	678.94	87.0737
589	2020_08_03_1	3.04	89	109	CF_0_215m_f_2_5s_AT_15_0_00454889	0.142919	10	682.553	123.549
590	2020_08_03_1	3.05	92	118	CF_0_215m_f_2_5s_AT_15_0_00454890	0.106028	6	683.753	152.204
591	2020_08_03_1	4.01	83	70	CF_0_215m_f_2_5s_AT_15_0_00454891	0.0856935	4	709.968	27.3852
592	2020_08_03_1	4.02	83	81	CF_0_215m_f_2_5s_AT_15_0_00454892	0.0854031	4	695.64	40.6864
593	2020_08_03_1	4.03	81	92	CF_0_215m_f_2_5s_AT_15_0_00454893	0.112418	7	677.026	66.9434
594	2020_08_03_1	4.04	81	102	CF_0_215m_f_2_5s_AT_15_0_00454894	0.112418	7	666.312	96.1104
595	2020_08_03_1	4.05	80	112	CF_0_215m_f_2_5s_AT_15_0_00454895	0.100799	5	653.927	125.313
596	2020_08_03_1	5.01	17	10	CF_0_215m_f_2_5s_AT_15_0_00454885	0.112128	6	663.243	252.479
597	2020_08_03_1	5.02	23	16	CF_0_215m_f_2_5s_AT_15_0_00454886	0.12549	8	661.923	226.835
598	2020_08_03_1	5.03	28	22	CF_0_215m_f_2_5s_AT_15_0_00454887	0.127233	8	659.448	203.252
599	2020_08_03_1	5.04	35	28	CF_0_215m_f_2_5s_AT_15_0_00454888	0.133333	9	662.253	175.56
600	2020_08_03_1	5.05	41	34	CF_0_215m_f_2_5s_AT_15_0_00454889	0.156863	12	663.902	149.934
601	2020_08_03_1	5.06	47	40	CF_0_215m_f_2_5s_AT_15_0_00454890	0.108932	6	666.531	124.323
602	2020_08_03_1	5.07	52	44	CF_0_215m_f_2_5s_AT_15_0_00454891	0.0813362	3	671.249	105.327
603	2020_08_03_1	5.08	58	53	CF_0_215m_f_2_5s_AT_15_0_00454892	0.0999274	5	670.496	72.8322
604	2020_08_03_2	1.01	45	65	CF_0_215m_f_2_5s_AT_15_0_00460066	0.145534	11	617.828	88.9956
605	2020_08_03_2	1.02	50	71	CF_0_215m_f_2_5s_AT_15_0_00460067	0.143791	11	621.129	72.6436
606	2020_08_03_2	1.03	54	75	CF_0_215m_f_2_5s_AT_15_0_00460068	0.0732026	3	625.572	62.3453
607	2020_08_03_2	1.04	61	81	CF_0_215m_f_2_5s_AT_15_0_00460069	0.155991	12	635.733	51.5002
608	2020_08_03_2	1.05	64	93	CF_0_215m_f_2_5s_AT_15_0_00460070	0.160349	13	628.535	75.8464
609	2020_08_03_2	2.01	99	57	CF_0_215m_f_2_5s_AT_15_0_00460078	0.0874365	4	770.871	85.2157
610	2020_08_03_2	2.02	100	65	CF_0_215m_f_2_5s_AT_15_0_00460079	0.103123	5	762.633	80.0698
611	2020_08_03_2	2.03	100	75	CF_0_215m_f_2_5s_AT_15_0_00460080	0.144662	11	749.865	80.0698
612	2020_08_03_2	2.04	98	84	CF_0_215m_f_2_5s_AT_15_0_00460081	0.0981845	5	733.649	84.0269
613	2020_08_03_2	2.05	97	94	CF_0_215m_f_2_5s_AT_15_0_00460082	0.0848221	4	719.931	100.529
614	2020_08_03_2	2.06	98	103	CF_0_215m_f_2_5s_AT_15_0_00460083	0.0766885	3	713.921	123.4
615	2020_08_03_2	3.01	74	33	CF_0_215m_f_2_5s_AT_15_0_00460070	0.107771	6	744.501	111.895
616	2020_08_03_2	3.02	73	44	CF_0_215m_f_2_5s_AT_15_0_00460071	0.0964415	5	723.239	78.6872
617	2020_08_03_2	3.03	72	53	CF_0_215m_f_2_5s_AT_15_0_00460072	0.0999274	5	706.07	51.7659
618	2020_08_03_2	4.01	5	51	CF_0_215m_f_2_5s_AT_15_0_00460068	0.147277	11	548.674	216.436
619	2020_08_03_2	4.02	22	59	CF_0_215m_f_2_5s_AT_15_0_00460069	0.143791	11	571.77	160.738
620	2020_08_03_2	4.03	31	64	CF_0_215m_f_2_5s_AT_15_0_00460070	0.205084	15	584.517	131.3
621	2020_08_03_2	4.04	41	67	CF_0_215m_f_2_5s_AT_15_0_00460071	0.0906318	4	604.413	100.21
622	2020_08_03_2	4.05	48	72	CF_0_215m_f_2_5s_AT_15_0_00460072	0.241685	16	614.398	78.8613
623	2020_08_04_1	1.01	72	9	CF_0_215m_f_2_5s_AT_15_0_00488584	0.150763	11	784.07	187.524
624	2020_08_04_1	1.02	70	16	CF_0_215m_f_2_5s_AT_15_0_00488585	0.145534	11	765.964	166.358
625	2020_08_04_1	1.03	65	22	CF_0_215m_f_2_5s_AT_15_0_00488586	0.129847	9	742.847	149.292
626	2020_08_04_1	1.04	65	29	CF_0_215m_f_2_5s_AT_15_0_00488587	0.211765	15	729.815	128.306
627	2020_08_04_1	1.05	62	35	CF_0_215m_f_2_5s_AT_15_0_00488588	0.134205	9	711.672	112.222
628	2020_08_04_1	1.06	58	49	CF_0_215m_f_2_5s_AT_15_0_00488589	0.106318	6	677.254	77.2798
629	2020_08_04_1	1.07	55	54	CF_0_215m_f_2_5s_AT_15_0_00488590	0.155991	12	661.29	70.6005
630	2020_08_04_1	1.08	50	59	CF_0_215m_f_2_5s_AT_15_0_00488591	0.104575	6	640.366	73.1455
631	2020_08_04_1	1.09	48	65	CF_0_215m_f_2_5s_AT_15_0_00488592	0.0900508	4	625.455	71.8843
632	2020_08_04_1	1.1	47	71	CF_0_215m_f_2_5s_AT_15_0_00488593	0.113871	7	613.36	72.5806
633	2020_08_04_1	1.11	45	79	CF_0_215m_f_2_5s_AT_15_0_00488594	0.0836601	4	595.975	82.267
634	2020_08_04_1	1.12	41	85	CF_0_215m_f_2_5s_AT_15_0_00488595	0.0938272	4	576.648	100.119
635	2020_08_04_1	1.13	39	90	CF_0_215m_f_2_5s_AT_15_0_00488596	0.129267	9	564.249	112.547
636	2020_08_04_1	1.14	35	96	CF_0_215m_f_2_5s_AT_15_0_00488597	0.0903413	4	545.301	132.548
637	2020_08_04_1	2.01	95	82	CF_0_215m_f_2_5s_AT_15_0_00488591	0.0662309	2	727.608	79.841
638	2020_08_04_1	2.02	94	87	CF_0_215m_f_2_5s_AT_15_0_00488592	0.121714	8	719.058	84.7314
639	2020_08_04_1	2.03	95	93	CF_0_215m_f_2_5s_AT_15_0_00488593	0.097894	5	715.317	98.4606
640	2020_08_04_1	2.04	94	99	CF_0_215m_f_2_5s_AT_15_0_00488594	0.107771	6	706.328	109.583
641	2020_08_04_1	3.01	66	76	CF_0_215m_f_2_5s_AT_15_0_00488577	0.118809	7	656.041	21.3843
642	2020_08_04_1	3.02	67	80	CF_0_215m_f_2_5s_AT_15_0_00488578	0.1313	9	653.279	29.7849
643	2020_08_04_1	3.03	68	85	CF_0_215m_f_2_5s_AT_15_0_00488579	0.132752	9	649.462	43.2999
644	2020_08_04_1	3.04	69	90	CF_0_215m_f_2_5s_AT_15_0_00488580	0.151634	12	645.988	57.7771
645	2020_08_04_1	3.05	74	95	CF_0_215m_f_2_5s_AT_15_0_00488581	0.0647785	2	654.046	73.1455
646	2020_08_04_1	3.06	75	100	CF_0_215m_f_2_5s_AT_15_0_00488582	0.11968	7	651.38	88.5319
647	2020_08_04_1	3.07	74	106	CF_0_215m_f_2_5s_AT_15_0_00488583	0.117357	7	642.375	106.235
648	2020_08_04_1	3.08	74	111	CF_0_215m_f_2_5s_AT_15_0_00488584	0.128686	9	637.571	121.307
649	2020_08_04_1	3.09	76	116	CF_0_215m_f_2_5s_AT_15_0_00488585	0.133914	9	638.877	136.926
650	2020_08_04_1	3.1	77	121	CF_0_215m_f_2_5s_AT_15_0_00488586	0.181264	14	637.679	152.294
651	2020_08_04_1	3.11	77	126	CF_0_215m_f_2_5s_AT_15_0_00488587	0.141176	10	633.918	167.317
652	2020_08_04_1	3.12	79	132	CF_0_215m_f_2_5s_AT_15_0_00488588	0.144662	11	635.754	186.056
653	2020_08_04_1	4.01	76	78	CF_0_215m_f_2_5s_AT_15_0_00488575	0.108351	6	680.334	26.0151
654	2020_08_04_1	4.02	76	85	CF_0_215m_f_2_5s_AT_15_0_00488576	0.0984749	5	671.419	44.9579
655	2020_08_04_1	4.03	77	90	CF_0_215m_f_2_5s_AT_15_0_00488577	0.135948	10	668.169	60.2566
656	2020_08_04_1	4.04	78	95	CF_0_215m_f_2_5s_AT_15_0_00488578	0.137691	10	665.259	75.6048
657	2020_08_04_1	4.05	80	101	CF_0_215m_f_2_5s_AT_15_0_00488579	0.136819	10	664.491	94.7205
658	2020_08_04_1	4.06	82	106	CF_0_215m_f_2_5s_AT_15_0_00488580	0.137691	10	665.224	110.951
659	2020_08_04_1	4.07	84	112	CF_0_215m_f_2_5s_AT_15_0_00488581	0.147277	11	665.471	130.075
660	2020_08_04_1	4.08	85	118	CF_0_215m_f_2_5s_AT_15_0_00488582	0.122295	8	663.353	148.309
661	2020_08_04_1	4.09	86	123	CF_0_215m_f_2_5s_AT_15_0_00488583	0.147277	11	662.459	163.67
662	2020_08_04_2	1.01	57	85	CF_0_215m_f_2_5s_AT_15_0_00492500	0.0984749	5	619.536	75.8464
663	2020_08_04_2	1.02	53	75	CF_0_215m_f_2_5s_AT_15_0_00492501	0.115033	7	622.938	57.7771
664	2020_08_04_2	1.03	47	65	CF_0_215m_f_2_5s_AT_15_0_00492502	0.118228	7	622.909	61.1605
665	2020_08_04_2	1.04	43	55	CF_0_215m_f_2_5s_AT_15_0_00492503	0.135076	9	629.773	75.6048
666	2020_08_04_2	1.05	38	45	CF_0_215m_f_2_5s_AT_15_0_00492504	0.113871	7	635.855	101.66
667	2020_08_04_2	1.06	32	34	CF_0_215m_f_2_5s_AT_15_0_00492505	0.166449	13	643.395	135.55
668	2020_08_04_2	1.07	26	25	CF_0_215m_f_2_5s_AT_15_0_00492506	0.23268	16	648.788	167.017
669	2020_08_04_2	1.08	22	14	CF_0_215m_f_2_5s_AT_15_0_00492507	0.133333	9	664.293	198.977
670	2020_08_04_2	1.09	17	5	CF_0_215m_f_2_5s_AT_15_0_00492508	0.121133	8	674.714	229.301
671	2020_08_04_2	2.01	91	93	CF_0_215m_f_2_5s_AT_15_0_00492507	0.103994	5	704.022	118.562
672	2020_08_04_2	2.02	93	86	CF_0_215m_f_2_5s_AT_15_0_00492508	0.13159	9	717.396	107.007
673	2020_08_04_2	2.03	93	78	CF_0_215m_f_2_5s_AT_15_0_00492509	0.132462	9	726.882	92.3246
674	2020_08_04_2	2.04	91	71	CF_0_215m_f_2_5s_AT_15_0_00492510	0.186492	14	730.289	77.5162
675	2020_08_04_2	2.05	93	64	CF_0_215m_f_2_5s_AT_15_0_00492511	0.101089	5	745.076	78.8613
676	2020_08_05_1	1.01	76	117	CF_0_215m_f_2_5s_AT_15_0_00521578	0.136819	10	638.028	170.029
677	2020_08_05_1	1.02	75	110	CF_0_215m_f_2_5s_AT_15_0_00521579	0.0888889	4	641.375	148.678
678	2020_08_05_1	1.03	76	104	CF_0_215m_f_2_5s_AT_15_0_00521580	0.114742	7	650.071	130.916
679	2020_08_05_1	1.04	74	98	CF_0_215m_f_2_5s_AT_15_0_00521581	0.150763	11	650.716	112.262
680	2020_08_05_1	1.05	74	91	CF_0_215m_f_2_5s_AT_15_0_00521582	0.121423	8	658.653	91.1783
681	2020_08_05_1	1.06	74	85	CF_0_215m_f_2_5s_AT_15_0_00521583	0.10167	5	665.915	73.1455
682	2020_08_05_1	1.07	72	77	CF_0_215m_f_2_5s_AT_15_0_00521584	0.0964415	5	670.822	48.4815
683	2020_08_05_1	2.01	101	85	CF_0_215m_f_2_5s_AT_15_0_00521580	0.0720407	2	740.913	116.186
684	2020_08_05_1	2.02	98	78	CF_0_215m_f_2_5s_AT_15_0_00521581	0.126362	8	740.692	96.4903
685	2020_08_05_1	2.03	95	71	CF_0_215m_f_2_5s_AT_15_0_00521582	0.109223	6	741.184	78.629
686	2020_08_05_1	2.04	94	63	CF_0_215m_f_2_5s_AT_15_0_00521583	0.0755265	3	749.136	69.8189
687	2020_08_05_1	2.05	92	56	CF_0_215m_f_2_5s_AT_15_0_00521584	0.0944081	5	753.688	65.2834
688	2020_08_05_1	3.01	67	40	CF_0_215m_f_2_5s_AT_15_0_00521583	0.133333	9	715.056	64.6499
689	2020_08_05_1	3.02	70	43	CF_0_215m_f_2_5s_AT_15_0_00521584	0.140305	10	717.384	54.5194
690	2020_08_05_1	3.03	73	51	CF_0_215m_f_2_5s_AT_15_0_00521585	0.16122	13	711.82	30.8408
691	2020_08_05_1	3.04	72	56	CF_0_215m_f_2_5s_AT_15_0_00521586	0.260857	16	701.352	15.4204
692	2020_08_05_1	4.01	98	112	CF_0_215m_f_2_5s_AT_15_0_00521580	0.112418	7	706.012	174.515
693	2020_08_05_1	4.02	93	106	CF_0_215m_f_2_5s_AT_15_0_00521581	0.0697168	2	696.784	151.482
694	2020_08_05_1	4.03	89	101	CF_0_215m_f_2_5s_AT_15_0_00521582	0.111256	6	690.092	132.651
695	2020_08_05_1	4.04	86	96	CF_0_215m_f_2_5s_AT_15_0_00521583	0.10748	6	686.704	115.158
696	2020_08_05_1	4.05	81	91	CF_0_215m_f_2_5s_AT_15_0_00521584	0.0984749	5	678.162	95.6334
697	2020_08_05_1	4.06	71	81	CF_0_215m_f_2_5s_AT_15_0_00521585	0.0755265	3	662.81	60.4839
698	2020_08_05_1	4.07	65	76	CF_0_215m_f_2_5s_AT_15_0_00521586	0.134205	9	653.363	48.8573
699	2020_08_05_1	5.01	70	45	CF_0_215m_f_2_5s_AT_15_0_00521588	0.120842	8	714.024	48.4815
700	2020_08_05_1	5.02	69	39	CF_0_215m_f_2_5s_AT_15_0_00521589	0.110094	6	721.732	66.8066
701	2020_08_05_1	5.03	69	33	CF_0_215m_f_2_5s_AT_15_0_00521590	0.0981845	5	732.257	84.8932
702	2020_08_05_1	5.04	67	26	CF_0_215m_f_2_5s_AT_15_0_00521591	0.100508	5	740.12	106.536
703	2020_08_05_1	5.05	66	18	CF_0_215m_f_2_5s_AT_15_0_00521592	0.0993464	5	752.793	130.916
704	2020_08_05_1	5.06	66	12	CF_0_215m_f_2_5s_AT_15_0_00521593	0.0993464	5	764.392	148.955
705	2020_08_05_1	5.07	66	7	CF_0_215m_f_2_5s_AT_15_0_00521594	0.0778504	3	774.249	164.005
706	2020_08_05_1	6.01	69	88	CF_0_215m_f_2_5s_AT_15_0_00521590	0.086565	4	648.437	81.8769
707	2020_08_05_1	6.02	67	81	CF_0_215m_f_2_5s_AT_15_0_00521591	0.0970225	5	651.946	61.6817
708	2020_08_05_1	6.03	64	76	CF_0_215m_f_2_5s_AT_15_0_00521592	0.0720407	2	650.688	50.0593
709	2020_08_05_1	7.01	54	62	CF_0_215m_f_2_5s_AT_15_0_00521589	0.112999	7	645.6	51.5002
710	2020_08_05_1	7.02	52	54	CF_0_215m_f_2_5s_AT_15_0_00521590	0.148148	11	653.788	61.2353
711	2020_08_05_1	7.03	49	46	CF_0_215m_f_2_5s_AT_15_0_00521591	0.150763	11	660.38	80.5254
712	2020_08_05_1	7.04	45	38	CF_0_215m_f_2_5s_AT_15_0_00521592	0.170806	14	665.546	104.979
713	2020_08_05_1	7.05	42	30	CF_0_215m_f_2_5s_AT_15_0_00521593	0.145534	11	674.039	128.377
714	2020_08_05_1	7.06	38	21	CF_0_215m_f_2_5s_AT_15_0_00521594	0.151634	12	683.253	156.821
715	2020_08_05_1	7.07	36	14	CF_0_215m_f_2_5s_AT_15_0_00521595	0.143791	11	693.594	177.219
716	2020_08_05_1	7.08	32	6	CF_0_215m_f_2_5s_AT_15_0_00521596	0.14902	11	702.519	203.903
717	2020_08_05_1	8.01	49	60	CF_0_215m_f_2_5s_AT_15_0_00521589	0.112418	7	636.184	66.601
718	2020_08_05_1	8.02	44	56	CF_0_215m_f_2_5s_AT_15_0_00521590	0.112709	7	630.496	83.0415
719	2020_08_05_1	8.03	39	51	CF_0_215m_f_2_5s_AT_15_0_00521591	0.105737	6	627.164	101.389
720	2020_08_05_1	9.01	91	63	CF_0_215m_f_2_5s_AT_15_0_00521591	0.135948	10	741.086	60.7855
721	2020_08_05_1	9.02	96	66	CF_0_215m_f_2_5s_AT_15_0_00521592	0.194336	14	750.466	77.1021
722	2020_08_05_1	9.03	100	68	CF_0_215m_f_2_5s_AT_15_0_00521593	0.126071	8	758.699	90.2204
723	2020_08_05_1	9.04	107	71	CF_0_215m_f_2_5s_AT_15_0_00521594	0.0891794	4	774.079	112.993
724	2020_08_05_1	9.05	110	72	CF_0_215m_f_2_5s_AT_15_0_00521595	0.196078	14	781.131	122.545
725	2020_08_05_1	9.06	116	75	CF_0_215m_f_2_5s_AT_15_0_00521596	0.159477	13	794.227	142.523
726	2020_08_05_2	1.01	94	113	CF_0_215m_f_2_5s_AT_15_0_00523156	0.117938	7	693.574	170.753
727	2020_08_05_2	1.02	94	105	CF_0_215m_f_2_5s_AT_15_0_00523157	0.123747	8	700.578	148.771
728	2020_08_05_2	1.03	93	96	CF_0_215m_f_2_5s_AT_15_0_00523158	0.128976	9	706.521	123.437
729	2020_08_05_2	1.04	92	88	CF_0_215m_f_2_5s_AT_15_0_00523159	0.115614	7	712.331	101.615
730	2020_08_05_2	1.05	92	71	CF_0_215m_f_2_5s_AT_15_0_00523160	0.116195	7	733.009	67.623
731	2020_08_05_2	2.01	98	91	CF_0_215m_f_2_5s_AT_15_0_00523154	0.140305	10	725.916	120.057
732	2020_08_05_2	2.02	97	83	CF_0_215m_f_2_5s_AT_15_0_00523155	0.150763	11	732.008	100.711
733	2020_08_05_2	2.03	93	75	CF_0_215m_f_2_5s_AT_15_0_00523156	0.133333	9	730.613	76.3272
734	2020_08_05_2	2.04	96	66	CF_0_215m_f_2_5s_AT_15_0_00523157	0.143791	11	750.466	74.139
735	2020_08_05_2	2.05	95	57	CF_0_215m_f_2_5s_AT_15_0_00523158	0.127233	8	760.21	70.6005
736	2020_08_05_2	2.06	94	49	CF_0_215m_f_2_5s_AT_15_0_00523159	0.135076	9	769.292	75.7861
737	2020_08_05_2	2.07	95	40	CF_0_215m_f_2_5s_AT_15_0_00523160	0.10748	6	785.752	94.188
738	2020_08_05_2	3.01	54	35	CF_0_215m_f_2_5s_AT_15_0_00523156	0.114161	7	692.47	95.6334
739	2020_08_05_2	3.02	54	36	CF_0_215m_f_2_5s_AT_15_0_00523157	0.132462	9	690.619	93.1628
740	2020_08_05_2	3.03	57	38	CF_0_215m_f_2_5s_AT_15_0_00523158	0.111837	6	694.165	83.0415
741	2020_08_05_2	3.04	56	39	CF_0_215m_f_2_5s_AT_15_0_00523159	0.0923747	4	689.94	82.267
742	2020_08_05_2	3.05	59	43	CF_0_215m_f_2_5s_AT_15_0_00523160	0.133333	9	690.118	67.148
743	2020_08_05_2	4.01	55	64	CF_0_215m_f_2_5s_AT_15_0_00523158	0.076398	3	644.972	52.2057
744	2020_08_05_2	4.02	52	57	CF_0_215m_f_2_5s_AT_15_0_00523159	0.086565	4	648.732	61.6817
745	2020_08_05_2	4.03	49	57	CF_0_215m_f_2_5s_AT_15_0_00523160	0.109513	6	641.211	70.6005
746	2020_08_05_3	1.01	48	65	CF_0_215m_f_2_5s_AT_15_0_00523250	0.120552	8	625.455	70.6005
747	2020_08_05_3	1.02	45	58	CF_0_215m_f_2_5s_AT_15_0_00523251	0.144662	11	629.534	79.1507
748	2020_08_05_3	1.03	41	51	CF_0_215m_f_2_5s_AT_15_0_00523252	0.118809	7	631.997	95.6334
749	2020_08_05_3	1.04	35	45	CF_0_215m_f_2_5s_AT_15_0_00523253	0.114452	7	628.789	119.139
750	2020_08_05_3	2.01	90	118	CF_0_215m_f_2_5s_AT_15_0_00523242	0.122004	8	677.92	181.703
751	2020_08_05_3	2.02	86	112	CF_0_215m_f_2_5s_AT_15_0_00523243	0.0836601	4	671.249	160.767
752	2020_08_05_3	2.03	81	105	CF_0_215m_f_2_5s_AT_15_0_00523244	0.097313	5	663.332	136.458
753	2020_08_05_3	2.04	72	92	CF_0_215m_f_2_5s_AT_15_0_00523245	0.10138	5	651.918	93.7988
754	2020_08_05_3	2.05	65	85	CF_0_215m_f_2_5s_AT_15_0_00523246	0.044154	1	641.268	74.8144
755	2020_08_05_3	2.06	62	82	CF_0_215m_f_2_5s_AT_15_0_00523247	0.115323	7	637.078	69.0947
756	2020_08_05_3	3.01	66	37	CF_0_215m_f_2_5s_AT_15_0_00523236	0.0923747	4	717.841	74.139
757	2020_08_05_3	3.02	65	31	CF_0_215m_f_2_5s_AT_15_0_00523237	0.10167	5	726.161	92.5225
758	2020_08_05_3	3.03	65	25	CF_0_215m_f_2_5s_AT_15_0_00523238	0.0952796	5	737.216	110.373
759	2020_08_05_3	3.04	62	19	CF_0_215m_f_2_5s_AT_15_0_00523239	0.0923747	4	741.559	129.9
760	2020_08_05_3	3.05	62	12	CF_0_215m_f_2_5s_AT_15_0_00523240	0.0981845	5	755.233	150.664
761	2020_08_05_3	3.06	61	6	CF_0_215m_f_2_5s_AT_15_0_00523241	0.0787219	3	764.982	169.058
762	2020_08_05_3	4.01	73	48	CF_0_215m_f_2_5s_AT_15_0_00523245	0.130719	9	716.659	39.7771
763	2020_08_05_3	4.02	72	40	CF_0_215m_f_2_5s_AT_15_0_00523246	0.12549	8	727.464	63.58
764	2020_08_05_3	4.03	71	32	CF_0_215m_f_2_5s_AT_15_0_00523247	0.126362	8	738.913	87.7016
765	2020_08_05_3	4.04	70	25	CF_0_215m_f_2_5s_AT_15_0_00523248	0.120261	8	749.136	108.913
766	2020_08_05_3	4.05	69	16	CF_0_215m_f_2_5s_AT_15_0_00523249	0.117938	7	763.623	136.223
767	2020_08_05_3	4.06	68	8	CF_0_215m_f_2_5s_AT_15_0_00523250	0.12549	8	776.827	160.539
768	2020_08_05_3	5.01	83	129	CF_0_215m_f_2_5s_AT_15_0_00523236	0.117647	7	649.483	208.823
769	2020_08_05_3	5.02	82	121	CF_0_215m_f_2_5s_AT_15_0_00523237	0.102251	5	652.261	184.476
770	2020_08_05_3	5.03	82	113	CF_0_215m_f_2_5s_AT_15_0_00523238	0.120552	8	658.819	160.738
771	2020_08_05_3	5.04	80	104	CF_0_215m_f_2_5s_AT_15_0_00523239	0.150763	11	661.462	132.858
772	2020_08_05_3	5.05	79	96	CF_0_215m_f_2_5s_AT_15_0_00523240	0.124328	8	666.968	108.577
773	2020_08_05_3	5.06	78	88	CF_0_215m_f_2_5s_AT_15_0_00523241	0.0833696	3	673.309	84.3528
774	2020_08_05_3	5.07	77	80	CF_0_215m_f_2_5s_AT_15_0_00523242	0.130719	9	680.461	60.2566
775	2020_08_05_3	6.01	71	52	CF_0_215m_f_2_5s_AT_15_0_00523247	0.096732	5	705.101	27.2177
776	2020_08_05_3	6.02	70	44	CF_0_215m_f_2_5s_AT_15_0_00523248	0.10167	5	715.699	51.5002
777	2020_08_05_3	6.03	69	37	CF_0_215m_f_2_5s_AT_15_0_00523249	0.106899	6	725.207	72.8322
778	2020_08_05_3	6.04	67	28	CF_0_215m_f_2_5s_AT_15_0_00523250	0.10719	6	736.443	100.529
779	2020_08_05_3	6.05	67	21	CF_0_215m_f_2_5s_AT_15_0_00523251	0.112999	7	749.446	121.571
780	2020_08_05_3	6.06	65	14	CF_0_215m_f_2_5s_AT_15_0_00523252	0.103704	5	758.188	143.291
781	2020_08_05_3	6.07	64	5	CF_0_215m_f_2_5s_AT_15_0_00523253	0.135948	10	773.731	170.673
782	2020_08_05_3	7.01	99	107	CF_0_215m_f_2_5s_AT_15_0_00523238	0.13159	9	713.175	162.858
783	2020_08_05_3	7.02	98	97	CF_0_215m_f_2_5s_AT_15_0_00523239	0.141176	10	719.716	136.089
784	2020_08_05_3	7.03	97	87	CF_0_215m_f_2_5s_AT_15_0_00523240	0.139434	10	727.464	111.198
785	2020_08_05_3	7.04	96	76	CF_0_215m_f_2_5s_AT_15_0_00523241	0.106609	6	737.611	88.1696
786	2020_08_05_3	7.05	96	66	CF_0_215m_f_2_5s_AT_15_0_00523242	0.097894	5	750.466	77.1021
787	2020_08_05_3	8.01	66	57	CF_0_215m_f_2_5s_AT_15_0_00523246	0.150763	11	684.319	19.3643
788	2020_08_05_3	8.02	59	51	CF_0_215m_f_2_5s_AT_15_0_00523247	0.124328	8	676.359	47.2394
789	2020_08_05_3	8.03	52	45	CF_0_215m_f_2_5s_AT_15_0_00523248	0.135076	9	669.462	75.1194
790	2020_08_05_3	8.04	44	39	CF_0_215m_f_2_5s_AT_15_0_00523249	0.248947	16	661.303	105.327
791	2020_08_05_3	9.01	108	95	CF_0_215m_f_2_5s_AT_15_0_00523241	0.127814	8	750.205	151.964
792	2020_08_05_3	9.02	106	88	CF_0_215m_f_2_5s_AT_15_0_00523242	0.044154	1	751.703	133.682
793	2020_08_05_3	9.03	94	81	CF_0_215m_f_2_5s_AT_15_0_00523243	0.141176	10	726.017	92.1759
794	2020_08_05_3	9.04	75	76	CF_0_215m_f_2_5s_AT_15_0_00523244	0.128976	9	680.274	46.9481
795	2020_08_10_1	1.01	82	49	CF_0_215m_f_2_5s_AT_15_0_00688964	0.0766885	3	738.111	68.4297
796	2020_08_10_1	1.02	69	49	CF_0_215m_f_2_5s_AT_15_0_00688965	0.063907	2	704.875	49.2303
797	2020_08_10_1	1.03	61	55	CF_0_215m_f_2_5s_AT_15_0_00688966	0.137691	10	674.768	33.8115
798	2020_08_10_1	1.04	60	63	CF_0_215m_f_2_5s_AT_15_0_00688967	0.163834	13	659.427	19.1267
799	2020_08_10_1	1.05	59	75	CF_0_215m_f_2_5s_AT_15_0_00688968	0.258243	16	638.792	36.915
800	2020_08_10_1	1.06	62	77	CF_0_215m_f_2_5s_AT_15_0_00688969	0.11939	7	643.94	38.2534
801	2020_08_10_1	2.01	65	82	CF_0_215m_f_2_5s_AT_15_0_00688971	0.216703	15	645.198	51.5002
802	2020_08_10_1	2.02	61	88	CF_0_215m_f_2_5s_AT_15_0_00688972	0.22077	15	626.488	71.1811
803	2020_08_10_1	2.03	54	95	CF_0_215m_f_2_5s_AT_15_0_00688973	0.457807	26	598.484	97.7147
804	2020_08_10_1	2.04	49	101	CF_0_215m_f_2_5s_AT_15_0_00688974	0.10748	6	577.406	120.399
805	2020_08_10_1	2.05	42	107	CF_0_215m_f_2_5s_AT_15_0_00688975	0.410748	25	550.935	146.291
806	2020_08_10_1	2.06	35	112	CF_0_215m_f_2_5s_AT_15_0_00688976	0.245171	16	525.706	170.27
807	2020_08_10_1	2.07	30	119	CF_0_215m_f_2_5s_AT_15_0_00688977	0.821206	31	504.105	196.27
808	2020_08_10_4	1.01	111	85	CF_0_215m_f_2_5s_AT_15_0_00689926	0.0993464	5	769.026	147.722
809	2020_08_10_4	1.02	103	80	CF_0_215m_f_2_5s_AT_15_0_00689927	0.110966	6	752.206	119.637
810	2020_08_10_4	1.03	94	75	CF_0_215m_f_2_5s_AT_15_0_00689928	0.0854031	4	733.357	88.9442
811	2020_08_10_4	1.04	88	71	CF_0_215m_f_2_5s_AT_15_0_00689929	0.0999274	5	722.142	68.2289
812	2020_08_10_4	2.01	44	58	CF_0_215m_f_2_5s_AT_15_0_00689920	0.228613	15	627.048	70.7946
813	2020_08_10_4	2.02	42	58	CF_0_215m_f_2_5s_AT_15_0_00689921	0.231227	16	622.089	76.5067
814	2020_08_10_4	2.03	41	58	CF_0_215m_f_2_5s_AT_15_0_00689922	0.26841	17	619.617	79.3815
815	2020_08_10_4	2.04	39	57	CF_0_215m_f_2_5s_AT_15_0_00689923	0.325635	21	616.441	86.0701
816	2020_08_10_4	3.01	98	107	CF_0_215m_f_2_5s_AT_15_0_00689934	0.104866	6	710.289	157.287
817	2020_08_10_4	3.02	92	103	CF_0_215m_f_2_5s_AT_15_0_00689935	0.139434	10	696.719	136.759
818	2020_08_10_4	3.03	86	98	CF_0_215m_f_2_5s_AT_15_0_00689936	0.132171	9	684.605	114.121
819	2020_08_10_4	3.04	78	92	CF_0_215m_f_2_5s_AT_15_0_00689937	0.103123	5	668.639	86.5997
820	2020_08_10_4	3.05	74	85	CF_0_215m_f_2_5s_AT_15_0_00689938	0.063907	2	665.915	62.3453
821	2020_08_10_4	4.01	127	51	CF_0_215m_f_2_5s_AT_15_0_00689929	0.11329	7	854.402	189.971
822	2020_08_10_4	4.02	121	53	CF_0_215m_f_2_5s_AT_15_0_00689930	0.0883079	4	835.493	170.914
823	2020_08_10_4	4.03	114	55	CF_0_215m_f_2_5s_AT_15_0_00689931	0.10167	5	813.894	148.924
824	2020_08_10_4	4.04	108	56	CF_0_215m_f_2_5s_AT_15_0_00689932	0.102542	5	796.375	130.567
825	2020_08_10_4	4.05	97	60	CF_0_215m_f_2_5s_AT_15_0_00689933	0.0900508	4	761.329	95.4898
826	2020_08_10_4	4.06	93	60	CF_0_215m_f_2_5s_AT_15_0_00689934	0.0778504	3	750.63	83.6451
827	2020_08_10_4	4.07	88	62	CF_0_215m_f_2_5s_AT_15_0_00689935	0.134205	9	734.468	67.623
828	2020_08_10_4	4.08	85	63	CF_0_215m_f_2_5s_AT_15_0_00689936	0.110094	6	725.056	58.1715
829	2020_08_10_4	5.01	106	56	CF_0_215m_f_2_5s_AT_15_0_00689923	0.102251	5	791.004	124.691
830	2020_08_10_4	5.02	101	56	CF_0_215m_f_2_5s_AT_15_0_00689924	0.101089	5	777.618	110.082
831	2020_08_10_4	5.03	94	55	CF_0_215m_f_2_5s_AT_15_0_00689925	0.123747	8	760.432	90.9775
832	2020_08_10_4	5.04	88	55	CF_0_215m_f_2_5s_AT_15_0_00689926	0.11939	7	744.599	74.3853
833	2020_08_10_4	5.05	81	53	CF_0_215m_f_2_5s_AT_15_0_00689927	0.144662	11	729.315	60.0285
834	2020_08_10_4	5.06	76	51	CF_0_215m_f_2_5s_AT_15_0_00689928	0.0917938	4	719.514	54.5194
835	2020_08_10_4	5.07	71	52	CF_0_215m_f_2_5s_AT_15_0_00689929	0.0801743	3	705.101	44.9579
836	2020_08_10_4	5.08	64	50	CF_0_215m_f_2_5s_AT_15_0_00689930	0.0813362	3	690.593	48.7637
837	2020_08_10_4	5.09	59	50	CF_0_215m_f_2_5s_AT_15_0_00689931	0.0836601	4	678.048	52.8153
838	2020_08_10_4	5.1	52	49	CF_0_215m_f_2_5s_AT_15_0_00689932	0.0627451	2	662.404	66.601
839	2020_08_10_4	5.11	49	48	CF_0_215m_f_2_5s_AT_15_0_00689933	0.0604212	1	656.811	74.8755
840	2020_08_10_4	6.01	56	62	CF_0_215m_f_2_5s_AT_15_0_00689934	0.114161	7	650.716	32.5716
841	2020_08_10_4	6.02	48	57	CF_0_215m_f_2_5s_AT_15_0_00689935	0.145534	11	638.713	60.8607
842	2020_08_10_4	6.03	39	52	CF_0_215m_f_2_5s_AT_15_0_00689936	0.202179	15	625.353	91.9773
843	2020_08_10_4	6.04	30	47	CF_0_215m_f_2_5s_AT_15_0_00689937	0.205374	15	613.278	123.104
844	2020_08_10_4	7.01	120	76	CF_0_215m_f_2_5s_AT_15_0_00689924	0.106899	6	804.251	166.083
845	2020_08_10_4	7.02	109	78	CF_0_215m_f_2_5s_AT_15_0_00689925	0.11329	7	771.243	135.009
846	2020_08_10_4	7.03	102	81	CF_0_215m_f_2_5s_AT_15_0_00689926	0.108932	6	748.26	117.944
847	2020_08_10_4	7.04	94	83	CF_0_215m_f_2_5s_AT_15_0_00689927	0.115323	7	723.654	99.0625
848	2020_08_10_4	7.05	83	84	CF_0_215m_f_2_5s_AT_15_0_00689928	0.121714	8	691.957	74.8755
849	2020_08_10_4	7.06	74	87	CF_0_215m_f_2_5s_AT_15_0_00689929	0.121714	8	663.449	67.9603
850	2020_08_27_1	1.01	47	81	CF_0_215m_f_2_5s_AT_15_0_00007718	0.104866	6	588.829	80.2739
851	2020_08_27_1	1.02	48	88	CF_0_215m_f_2_5s_AT_15_0_00007719	0.117647	7	581.728	87.1432
852	2020_08_27_1	1.03	50	94	CF_0_215m_f_2_5s_AT_15_0_00007720	0.100218	5	579.331	93.9961
853	2020_08_27_1	1.04	51	101	CF_0_215m_f_2_5s_AT_15_0_00007721	0.111256	6	573.596	108.172
854	2020_08_27_1	1.05	53	107	CF_0_215m_f_2_5s_AT_15_0_00007722	0.133333	9	572.493	120.316
855	2020_08_27_1	1.06	54	114	CF_0_215m_f_2_5s_AT_15_0_00007723	0.1252	8	568.185	138.05
856	2020_08_27_1	1.07	55	120	CF_0_215m_f_2_5s_AT_15_0_00007724	0.112418	7	565.516	150.997
857	2020_08_27_1	2.01	84	79	CF_0_215m_f_2_5s_AT_15_0_00007721	0.255628	16	691.591	40.533
858	2020_08_27_1	2.02	85	88	CF_0_215m_f_2_5s_AT_15_0_00007722	0.238199	16	683.524	59.9681
859	2020_08_27_1	2.03	87	99	CF_0_215m_f_2_5s_AT_15_0_00007723	0.180392	14	677.24	90.6848
860	2020_08_27_1	2.04	88	108	CF_0_215m_f_2_5s_AT_15_0_00007724	0.348874	23	671.472	116.265
861	2020_08_27_1	2.05	89	128	CF_0_215m_f_2_5s_AT_15_0_00007725	0.719826	28	658.886	173.919
862	2020_08_27_1	3.01	53	60	CF_0_215m_f_2_5s_AT_15_0_00007721	0.0833696	3	636.774	70.4647
863	2020_08_27_1	3.02	50	61	CF_0_215m_f_2_5s_AT_15_0_00007722	0.17342	14	627.52	77.0245
864	2020_08_27_1	3.03	47	61	CF_0_215m_f_2_5s_AT_15_0_00007723	0.166449	13	619.932	85.2906
865	2020_08_27_1	3.04	43	63	CF_0_215m_f_2_5s_AT_15_0_00007724	0.119971	7	606.519	94.6251
866	2020_08_27_1	3.05	46	57	CF_0_215m_f_2_5s_AT_15_0_00007725	0.16122	13	624.168	93.3139
867	2020_08_27_1	3.06	53	60	CF_0_215m_f_2_5s_AT_15_0_00007726	0.117066	7	636.774	70.4647
868	2020_08_27_1	4.01	56	76	CF_0_215m_f_2_5s_AT_15_0_00007726	0.128105	9	619.932	49.826
869	2020_08_27_1	4.02	59	82	CF_0_215m_f_2_5s_AT_15_0_00007727	0.114161	7	619.56	49.5505
870	2020_08_27_1	4.03	60	89	CF_0_215m_f_2_5s_AT_15_0_00007728	0.133333	9	613.092	62.866
871	2020_08_27_1	4.04	62	95	CF_0_215m_f_2_5s_AT_15_0_00007729	0.109223	6	611.261	75.77
872	2020_08_27_1	4.05	64	101	CF_0_215m_f_2_5s_AT_15_0_00007730	0.140305	10	610.018	87.9772
873	2020_08_27_1	4.06	66	106	CF_0_215m_f_2_5s_AT_15_0_00007731	0.240232	16	610.381	101.332
874	2020_08_27_1	4.07	67	114	CF_0_215m_f_2_5s_AT_15_0_00007732	0.126362	8	605.512	124.785
875	2020_08_27_1	4.08	69	119	CF_0_215m_f_2_5s_AT_15_0_00007733	0.106609	6	606.936	139.268
876	2020_08_27_1	4.09	71	125	CF_0_215m_f_2_5s_AT_15_0_00007734	0.151634	12	608.037	157.129
877	2020_08_27_1	4.1	73	129	CF_0_215m_f_2_5s_AT_15_0_00007735	0.113871	7	611.062	169.211
878	2020_08_27_1	5.01	79	76	CF_0_215m_f_2_5s_AT_15_0_00007730	0.138562	10	681.774	20.2665
879	2020_08_27_1	5.02	85	73	CF_0_215m_f_2_5s_AT_15_0_00007731	0.180973	14	702.039	36.2538
880	2020_08_27_1	5.03	92	73	CF_0_215m_f_2_5s_AT_15_0_00007732	0.0981845	5	721.137	57.4018
881	2020_08_27_1	6.01	85	78	CF_0_215m_f_2_5s_AT_15_0_00007732	0.0627451	2	695.596	39.2749
882	2020_08_27_1	6.02	85	85	CF_0_215m_f_2_5s_AT_15_0_00007733	0.0557734	1	687.029	53.4496
883	2020_08_27_1	6.03	88	93	CF_0_215m_f_2_5s_AT_15_0_00007734	0.0999274	5	686.364	77.3791
884	2020_08_27_1	6.04	88	100	CF_0_215m_f_2_5s_AT_15_0_00007735	0.0732026	3	679.082	94.8179
885	2020_08_27_1	6.05	90	106	CF_0_215m_f_2_5s_AT_15_0_00007736	0.0917938	4	679.055	113.565
886	2020_08_27_2	1.01	87	76	CF_0_215m_f_2_5s_AT_15_0_00009384	0.103413	5	703.616	58.1129
887	2020_08_27_2	1.02	81	78	CF_0_215m_f_2_5s_AT_15_0_00009385	0.123747	8	684.635	42.0797
888	2020_08_27_2	1.03	75	84	CF_0_215m_f_2_5s_AT_15_0_00009386	0.128686	9	660.586	41.0921
889	2020_08_27_2	1.04	67	85	CF_0_215m_f_2_5s_AT_15_0_00009387	0.128686	9	637.363	39.2749
890	2020_08_27_2	1.05	58	88	CF_0_215m_f_2_5s_AT_15_0_00009388	0.11329	7	608.898	55.4609
891	2020_08_27_2	1.06	52	89	CF_0_215m_f_2_5s_AT_15_0_00009389	0.126943	8	591.241	68.4942
892	2020_08_27_2	1.07	45	89	CF_0_215m_f_2_5s_AT_15_0_00009390	0.146405	11	572.272	83.9966
893	2020_08_27_2	2.01	68	77	CF_0_215m_f_2_5s_AT_15_0_00009384	0.129267	9	650.639	15.4049
894	2020_08_27_2	2.02	69	83	CF_0_215m_f_2_5s_AT_15_0_00009385	0.111547	6	645.399	30.8098
895	2020_08_27_2	2.03	69	89	CF_0_215m_f_2_5s_AT_15_0_00009386	0.120261	8	637.873	48.7145
896	2020_08_27_2	2.04	69	93	CF_0_215m_f_2_5s_AT_15_0_00009387	0.119971	7	633.092	60.7243
897	2020_08_27_2	3.01	29	80	CF_0_215m_f_2_5s_AT_15_0_00009384	0.114161	7	543.234	117.32
898	2020_08_27_2	3.02	39	77	CF_0_215m_f_2_5s_AT_15_0_00009385	0.105737	6	573.785	85.9303
899	2020_08_27_2	3.03	47	75	CF_0_215m_f_2_5s_AT_15_0_00009386	0.10719	6	597.693	61.0989
900	2020_08_27_2	4.01	56	93	CF_0_215m_f_2_5s_AT_15_0_00009384	0.139434	10	597.08	71.621
901	2020_08_27_2	4.02	48	98	CF_0_215m_f_2_5s_AT_15_0_00009385	0.115904	7	568.852	97.2885
902	2020_08_27_2	4.03	41	101	CF_0_215m_f_2_5s_AT_15_0_00009386	0.112418	7	545.846	117.67
903	2020_08_27_2	4.04	34	104	CF_0_215m_f_2_5s_AT_15_0_00009387	0.111837	6	522.839	138.874
904	2020_08_27_2	4.05	26	108	CF_0_215m_f_2_5s_AT_15_0_00009388	0.123166	8	495.847	164.84
905	2020_08_27_2	4.06	18	111	CF_0_215m_f_2_5s_AT_15_0_00009389	0.142048	10	470.078	189.202
906	2020_08_27_2	5.01	61	69	CF_0_215m_f_2_5s_AT_15_0_00009385	0.0932462	4	643.406	23.0084
907	2020_08_27_2	5.02	60	74	CF_0_215m_f_2_5s_AT_15_0_00009386	0.121133	8	633.435	24.913
908	2020_08_27_2	5.03	59	80	CF_0_215m_f_2_5s_AT_15_0_00009387	0.0935367	4	622.297	34.1804
909	2020_08_27_2	5.04	58	94	CF_0_215m_f_2_5s_AT_15_0_00009388	0.111837	6	601.371	71.8119
910	2020_08_27_2	5.05	55	90	CF_0_215m_f_2_5s_AT_15_0_00009389	0.112128	6	598.124	65.3574
911	2020_08_27_2	5.06	55	96	CF_0_215m_f_2_5s_AT_15_0_00009390	0.116195	7	590.644	81.0659
912	2020_08_27_2	5.07	55	108	CF_0_215m_f_2_5s_AT_15_0_00009391	0.146405	11	577.089	114.645
913	2020_08_27_2	5.08	55	114	CF_0_215m_f_2_5s_AT_15_0_00009392	0.16732	14	571.047	131.966
914	2020_08_27_2	6.01	68	54	CF_0_215m_f_2_5s_AT_15_0_00009385	0.151634	12	684.76	54.3807
915	2020_08_27_2	6.02	64	50	CF_0_215m_f_2_5s_AT_15_0_00009386	0.136529	10	681.104	67.5549
916	2020_08_27_2	6.03	58	45	CF_0_215m_f_2_5s_AT_15_0_00009387	0.125781	8	674.637	86.986
917	2020_08_27_2	6.04	52	42	CF_0_215m_f_2_5s_AT_15_0_00009388	0.0880174	4	665.3	102.719
918	2020_08_27_2	7.01	47	65	CF_0_215m_f_2_5s_AT_15_0_00009387	0.194916	14	613.365	66.876
919	2020_08_27_2	7.02	41	64	CF_0_215m_f_2_5s_AT_15_0_00009388	0.0952796	5	599.814	85.0763
920	2020_08_27_2	7.03	36	65	CF_0_215m_f_2_5s_AT_15_0_00009389	0.0946986	5	585.59	98.9628
921	2020_08_27_2	7.04	29	65	CF_0_215m_f_2_5s_AT_15_0_00009390	0.0894699	4	568.217	119.708
922	2020_08_27_2	8.01	42	81	CF_0_215m_f_2_5s_AT_15_0_00009387	0.104575	6	575.6	80.2739
923	2020_08_27_2	8.02	40	89	CF_0_215m_f_2_5s_AT_15_0_00009388	0.127814	8	558.817	96.3931
924	2020_08_27_2	8.03	33	98	CF_0_215m_f_2_5s_AT_15_0_00009389	0.195788	14	527.727	129.311
925	2020_08_27_2	9.01	78	86	CF_0_215m_f_2_5s_AT_15_0_00009388	0.152505	12	666.414	51.4483
926	2020_08_27_2	9.02	83	86	CF_0_215m_f_2_5s_AT_15_0_00009389	0.101089	5	680.286	62.2826
927	2020_08_27_2	9.03	85	93	CF_0_215m_f_2_5s_AT_15_0_00009390	0.126943	8	677.908	81.2908
928	2020_08_27_2	10.01	64	80	CF_0_215m_f_2_5s_AT_15_0_00009388	0.142048	10	635.772	25.8127
929	2020_08_27_2	10.02	60	79	CF_0_215m_f_2_5s_AT_15_0_00009389	0.137691	10	626.366	29.9078
930	2020_08_27_2	10.03	45	80	CF_0_215m_f_2_5s_AT_15_0_00009390	0.132171	9	584.988	70.7233
931	2020_08_27_2	10.04	28	86	CF_0_215m_f_2_5s_AT_15_0_00009391	0.113871	7	531.365	125.186
932	2020_08_27_2	11.01	55	37	CF_0_215m_f_2_5s_AT_15_0_00009388	0.0964415	5	681.635	112.799
933	2020_08_27_2	11.02	57	40	CF_0_215m_f_2_5s_AT_15_0_00009389	0.110966	6	681.031	102.229
934	2020_08_27_2	11.03	59	45	CF_0_215m_f_2_5s_AT_15_0_00009390	0.109223	6	677.107	85.9834
935	2020_08_27_2	11.04	63	55	CF_0_215m_f_2_5s_AT_15_0_00009391	0.133333	9	670.366	53.5349
936	2020_08_27_2	12.01	75	76	CF_0_215m_f_2_5s_AT_15_0_00009390	0.115033	7	670.912	23.0084
937	2020_08_27_2	12.02	65	83	CF_0_215m_f_2_5s_AT_15_0_00009391	0.087146	4	634.491	33.7775
938	2020_08_27_2	12.03	57	95	CF_0_215m_f_2_5s_AT_15_0_00009392	0.138562	10	597.391	75.77
939	2020_08_27_2	12.04	53	102	CF_0_215m_f_2_5s_AT_15_0_00009393	0.130719	9	578.028	100.018
940	2020_08_27_2	12.05	47	106	CF_0_215m_f_2_5s_AT_15_0_00009394	0.117357	7	556.696	119.173
941	2020_08_27_2	12.06	41	111	CF_0_215m_f_2_5s_AT_15_0_00009395	0.15512	12	534.313	141.608
942	2020_08_27_2	12.07	36	118	CF_0_215m_f_2_5s_AT_15_0_00009396	0.189978	14	512.838	167.585
943	2020_08_27_2	12.08	30	124	CF_0_215m_f_2_5s_AT_15_0_00009397	0.154248	12	489.846	192.81
944	2020_08_27_2	12.09	23	129	CF_0_215m_f_2_5s_AT_15_0_00009398	0.139434	10	465.115	217.544
945	2020_08_27_2	13.01	70	12	CF_0_215m_f_2_5s_AT_15_0_00009391	0.128976	9	764.156	181.37
946	2020_08_27_2	13.02	72	18	CF_0_215m_f_2_5s_AT_15_0_00009392	0.136819	10	757.418	163.589
947	2020_08_27_2	13.03	75	26	CF_0_215m_f_2_5s_AT_15_0_00009393	0.135948	10	749.903	140.573
948	2020_08_27_2	13.04	78	33	CF_0_215m_f_2_5s_AT_15_0_00009394	0.156863	12	744.924	121.636
949	2020_08_27_2	13.05	81	41	CF_0_215m_f_2_5s_AT_15_0_00009395	0.162963	13	738.975	101.557
950	2020_08_27_2	13.06	84	47	CF_0_215m_f_2_5s_AT_15_0_00009396	0.158606	12	737.006	92.2316
951	2020_08_27_2	13.07	86	54	CF_0_215m_f_2_5s_AT_15_0_00009397	0.135076	9	731.463	79.071
952	2020_08_27_2	13.08	88	62	CF_0_215m_f_2_5s_AT_15_0_00009398	0.160349	13	725.124	68.959
953	2020_08_27_2	13.09	90	69	CF_0_215m_f_2_5s_AT_15_0_00009399	0.150763	11	720.911	67.5549
954	2020_08_27_2	13.1	90	76	CF_0_215m_f_2_5s_AT_15_0_00009400	0.183878	14	711.845	67.0804
955	2020_08_27_2	13.11	92	84	CF_0_215m_f_2_5s_AT_15_0_00009401	0.157734	12	707.688	82.5166
956	2020_08_27_2	13.12	96	90	CF_0_215m_f_2_5s_AT_15_0_00009402	0.136819	10	712.176	101.557
957	2020_08_27_2	13.13	99	98	CF_0_215m_f_2_5s_AT_15_0_00009403	0.1313	9	712.462	122.682
958	2020_08_27_2	13.14	101	105	CF_0_215m_f_2_5s_AT_15_0_00009404	0.149891	11	711.667	141.059
959	2020_08_27_2	14.01	77	49	CF_0_215m_f_2_5s_AT_15_0_00009391	0.0935367	4	715.827	74.6169
960	2020_08_27_2	14.02	69	51	CF_0_215m_f_2_5s_AT_15_0_00009392	0.0868555	4	692.147	63.516
961	2020_08_27_2	14.03	63	48	CF_0_215m_f_2_5s_AT_15_0_00009393	0.103704	5	681.933	74.0644
962	2020_08_27_2	15.01	54	78	CF_0_215m_f_2_5s_AT_15_0_00009392	0.0929557	4	611.742	43.2563
963	2020_08_27_2	15.02	49	78	CF_0_215m_f_2_5s_AT_15_0_00009393	0.0833696	3	598.486	57.3223
964	2020_08_27_2	15.03	42	78	CF_0_215m_f_2_5s_AT_15_0_00009394	0.0941176	5	580.079	77.6735
965	2020_08_27_2	15.04	35	78	CF_0_215m_f_2_5s_AT_15_0_00009395	0.0932462	4	561.863	98.3615
966	2020_08_27_2	15.05	29	78	CF_0_215m_f_2_5s_AT_15_0_00009396	0.11968	7	546.416	116.226
967	2020_08_27_2	16.01	106	62	CF_0_215m_f_2_5s_AT_15_0_00009394	0.0842411	4	773.626	119.517
968	2020_08_27_2	16.02	99	66	CF_0_215m_f_2_5s_AT_15_0_00009395	0.0894699	4	749.323	96.0136
969	2020_08_27_2	16.03	90	71	CF_0_215m_f_2_5s_AT_15_0_00009396	0.174292	14	718.269	66.7393
970	2020_08_27_2	16.04	82	77	CF_0_215m_f_2_5s_AT_15_0_00009397	0.109223	6	688.654	43.9886
971	2020_08_27_2	16.05	75	86	CF_0_215m_f_2_5s_AT_15_0_00009398	0.124619	8	658.117	46.1158
972	2020_08_27_2	16.06	65	87	CF_0_215m_f_2_5s_AT_15_0_00009399	0.24459	16	629.34	45.7183
973	2020_08_27_2	16.07	59	95	CF_0_215m_f_2_5s_AT_15_0_00009400	0.13159	9	602.932	73.5698
974	2020_08_27_2	16.08	52	102	CF_0_215m_f_2_5s_AT_15_0_00009401	0.151634	12	575.232	101.332
975	2020_08_27_2	16.09	45	108	CF_0_215m_f_2_5s_AT_15_0_00009402	0.151634	12	548.856	127.462
976	2020_08_27_2	16.1	37	113	CF_0_215m_f_2_5s_AT_15_0_00009403	0.137691	10	520.868	153.485
977	2020_08_27_2	16.11	29	119	CF_0_215m_f_2_5s_AT_15_0_00009404	0.128105	9	491.903	182.598
978	2020_08_27_2	17.01	57	52	CF_0_215m_f_2_5s_AT_15_0_00009396	0.0848221	4	660.148	68.959
979	2020_08_27_2	17.02	54	50	CF_0_215m_f_2_5s_AT_15_0_00009397	0.103704	5	656.073	78.7819
980	2020_08_27_2	17.03	50	45	CF_0_215m_f_2_5s_AT_15_0_00009398	0.110675	6	655.045	98.0361
981	2020_08_27_2	17.04	44	41	CF_0_215m_f_2_5s_AT_15_0_00009399	0.101961	5	647.965	118.443
982	2020_08_27_2	18.01	77	91	CF_0_215m_f_2_5s_AT_15_0_00009399	0.126362	8	657.725	62.2092
983	2020_08_27_2	18.02	78	96	CF_0_215m_f_2_5s_AT_15_0_00009400	0.101961	5	654.914	77.0245
984	2020_08_27_2	18.03	80	100	CF_0_215m_f_2_5s_AT_15_0_00009401	0.117647	7	656.321	90.5337
985	2020_08_27_2	18.04	82	106	CF_0_215m_f_2_5s_AT_15_0_00009402	0.115033	7	656.073	109.514
986	2020_08_27_2	18.05	83	110	CF_0_215m_f_2_5s_AT_15_0_00009403	0.112999	7	655.252	121.786
987	2020_08_27_2	18.06	85	115	CF_0_215m_f_2_5s_AT_15_0_00009404	0.0912128	4	656.734	138.05
988	2020_08_27_3	1.01	98	75	CF_0_215m_f_2_5s_AT_15_0_00009415	0.117647	7	735.112	90.8356
989	2020_08_27_3	1.02	91	79	CF_0_215m_f_2_5s_AT_15_0_00009416	0.133043	9	710.878	71.8119
990	2020_08_27_3	1.03	85	82	CF_0_215m_f_2_5s_AT_15_0_00009417	0.100799	5	690.635	60.7994
991	2020_08_27_3	1.04	81	86	CF_0_215m_f_2_5s_AT_15_0_00009418	0.111547	6	674.731	57.719
992	2020_08_27_3	1.05	76	90	CF_0_215m_f_2_5s_AT_15_0_00009419	0.103994	5	656.1	58.1129
993	2020_08_27_3	1.06	65	98	CF_0_215m_f_2_5s_AT_15_0_00009420	0.122876	8	616.166	75.77
994	2020_08_27_3	1.07	62	102	CF_0_215m_f_2_5s_AT_15_0_00009421	0.110966	6	603.291	88.906
995	2020_08_27_3	1.08	58	106	CF_0_215m_f_2_5s_AT_15_0_00009422	0.123747	8	587.692	106.257
996	2020_08_27_3	1.09	52	110	CF_0_215m_f_2_5s_AT_15_0_00009423	0.123747	8	566.498	123.424
997	2020_08_27_3	1.1	49	114	CF_0_215m_f_2_5s_AT_15_0_00009424	0.126362	8	553.9	138.05
998	2020_08_27_3	1.11	42	118	CF_0_215m_f_2_5s_AT_15_0_00009425	0.133914	9	529.971	158.171
999	2020_08_27_3	1.12	39	122	CF_0_215m_f_2_5s_AT_15_0_00009426	0.112709	7	517.575	173.13
1000	2020_08_27_3	2.01	94	90	CF_0_215m_f_2_5s_AT_15_0_00009415	0.0932462	4	706.536	96.3931
1001	2020_08_27_3	2.02	88	90	CF_0_215m_f_2_5s_AT_15_0_00009416	0.103704	5	689.658	81.6269
1002	2020_08_27_3	2.03	83	88	CF_0_215m_f_2_5s_AT_15_0_00009417	0.132462	9	677.941	66.2589
1003	2020_08_27_3	2.04	77	89	CF_0_215m_f_2_5s_AT_15_0_00009418	0.133333	9	660.059	57.0029
1004	2020_08_27_3	3.01	78	97	CF_0_215m_f_2_5s_AT_15_0_00009415	0.154248	12	653.829	79.7606
1005	2020_08_27_3	3.02	81	104	CF_0_215m_f_2_5s_AT_15_0_00009416	0.184749	14	655.142	102.763
1006	2020_08_27_3	3.03	83	111	CF_0_215m_f_2_5s_AT_15_0_00009417	0.174292	14	654.361	124.565
1007	2020_08_27_3	3.04	84	118	CF_0_215m_f_2_5s_AT_15_0_00009418	0.201017	15	651.397	145.329
1008	2020_08_27_3	3.05	86	125	CF_0_215m_f_2_5s_AT_15_0_00009419	0.176616	14	652.056	167.258
1009	2020_08_27_3	3.06	87	130	CF_0_215m_f_2_5s_AT_15_0_00009420	0.022077	1	651.709	182.498
1010	2020_08_27_3	4.01	51	76	CF_0_215m_f_2_5s_AT_15_0_00009415	0.112709	7	606.705	49.826
1011	2020_08_27_3	4.02	44	85	CF_0_215m_f_2_5s_AT_15_0_00009416	0.114161	7	575.129	79.8178
1012	2020_08_27_3	4.03	41	94	CF_0_215m_f_2_5s_AT_15_0_00009417	0.0920842	4	554.747	102.897
1013	2020_08_27_3	4.04	38	103	CF_0_215m_f_2_5s_AT_15_0_00009418	0.11329	7	535.115	128.248
1014	2020_08_27_3	5.01	55	64	CF_0_215m_f_2_5s_AT_15_0_00009416	0.0987654	5	635.466	46.1158
1015	2020_08_27_3	5.02	48	64	CF_0_215m_f_2_5s_AT_15_0_00009417	0.0987654	5	617.536	65.0775
1016	2020_08_27_3	5.03	40	65	CF_0_215m_f_2_5s_AT_15_0_00009418	0.117647	7	595.626	87.1956
1017	2020_08_27_3	5.04	34	74	CF_0_215m_f_2_5s_AT_15_0_00009419	0.0981845	5	565.636	99.8808
1018	2020_08_27_3	6.01	92	79	CF_0_215m_f_2_5s_AT_15_0_00009417	0.0833696	3	713.642	74.7391
1019	2020_08_27_3	6.02	89	86	CF_0_215m_f_2_5s_AT_15_0_00009418	0.0955701	5	697	77.202
1020	2020_08_27_3	6.03	86	94	CF_0_215m_f_2_5s_AT_15_0_00009419	0.0935367	4	679.641	85.5577
1021	2020_08_27_3	6.04	79	104	CF_0_215m_f_2_5s_AT_15_0_00009420	0.181264	14	649.429	100.428
1022	2020_08_27_3	7.01	63	53	CF_0_215m_f_2_5s_AT_15_0_00009418	0.0999274	5	673.624	59.3561
1023	2020_08_27_3	7.02	58	44	CF_0_215m_f_2_5s_AT_15_0_00009419	0.116485	7	676.385	89.8252
1024	2020_08_27_3	7.03	54	40	CF_0_215m_f_2_5s_AT_15_0_00009420	0.140305	10	673.758	105.524
1025	2020_08_27_3	8.01	72	88	CF_0_215m_f_2_5s_AT_15_0_00009419	0.112128	6	647.386	47.7685
1026	2020_08_27_3	8.02	61	87	CF_0_215m_f_2_5s_AT_15_0_00009420	0.133914	9	618.384	48.8081
1027	2020_08_27_3	8.03	56	86	CF_0_215m_f_2_5s_AT_15_0_00009421	0.108642	6	606.071	53.79
1028	2020_08_27_3	8.04	51	85	CF_0_215m_f_2_5s_AT_15_0_00009422	0.144662	11	593.901	62.2826
1029	2020_08_27_3	8.05	45	84	CF_0_215m_f_2_5s_AT_15_0_00009423	0.144662	11	579.214	75.7098
1030	2020_08_27_3	8.06	40	84	CF_0_215m_f_2_5s_AT_15_0_00009424	0.118228	7	565.923	89.2646
1031	2020_08_27_3	8.07	35	85	CF_0_215m_f_2_5s_AT_15_0_00009425	0.1374	10	551.244	104.35
1032	2020_08_27_3	9.01	50	53	CF_0_215m_f_2_5s_AT_15_0_00009419	0.109804	6	640.977	79.071
1033	2020_08_27_3	9.02	44	59	CF_0_215m_f_2_5s_AT_15_0_00009420	0.116776	7	615.77	82.4613
1034	2020_08_27_3	9.03	38	65	CF_0_215m_f_2_5s_AT_15_0_00009421	0.10138	5	590.598	93.069
1035	2020_08_27_3	9.04	32	72	CF_0_215m_f_2_5s_AT_15_0_00009422	0.117938	7	563.813	105.74
1036	2020_08_27_3	9.05	26	78	CF_0_215m_f_2_5s_AT_15_0_00009423	0.116195	7	538.754	125.186
1037	2020_08_27_3	9.06	21	84	CF_0_215m_f_2_5s_AT_15_0_00009424	0.142919	10	516.318	144.416
1038	2020_08_27_3	10.01	88	37	CF_0_215m_f_2_5s_AT_15_0_00009419	0.0944081	5	763.296	124.418
1039	2020_08_27_3	10.02	82	38	CF_0_215m_f_2_5s_AT_15_0_00009420	0.0848221	4	746.46	111.086
1040	2020_08_27_3	10.03	74	44	CF_0_215m_f_2_5s_AT_15_0_00009421	0.0981845	5	716.307	86.5125
1041	2020_08_27_3	10.04	65	47	CF_0_215m_f_2_5s_AT_15_0_00009422	0.118519	7	688.634	76.0706
1042	2020_08_27_3	10.05	56	48	CF_0_215m_f_2_5s_AT_15_0_00009423	0.112709	7	664.484	81.0659
1043	2020_08_27_3	10.06	51	50	CF_0_215m_f_2_5s_AT_15_0_00009424	0.115614	7	648.649	83.9966
1044	2020_08_27_3	10.07	46	52	CF_0_215m_f_2_5s_AT_15_0_00009425	0.105156	6	632.835	89.8252
1045	2020_08_27_3	10.08	39	53	CF_0_215m_f_2_5s_AT_15_0_00009426	0.0766885	3	613.954	104.743
1046	2020_08_27_3	10.09	31	55	CF_0_215m_f_2_5s_AT_15_0_00009427	0.145534	11	591.004	121.786
1047	2020_08_27_3	11.01	51	68	CF_0_215m_f_2_5s_AT_15_0_00009422	0.189978	14	618.859	52.7621
1048	2020_08_27_3	11.02	54	78	CF_0_215m_f_2_5s_AT_15_0_00009423	0.165577	13	611.742	43.2563
1049	2020_08_27_3	11.03	56	87	CF_0_215m_f_2_5s_AT_15_0_00009424	0.218155	15	604.75	56.1966
1050	2020_08_27_3	11.04	58	97	CF_0_215m_f_2_5s_AT_15_0_00009425	0.264052	17	597.776	80.2739
1051	2020_08_27_3	11.05	61	106	CF_0_215m_f_2_5s_AT_15_0_00009426	0.212636	15	596.187	101.332
1052	2020_08_27_3	11.06	63	115	CF_0_215m_f_2_5s_AT_15_0_00009427	0.266376	17	593.079	127.462
1053	2020_08_27_3	11.07	65	125	CF_0_215m_f_2_5s_AT_15_0_00009428	0.240523	16	590.484	157.216
1054	2020_08_27_3	11.08	68	123	CF_0_215m_f_2_5s_AT_15_0_00009429	0	1	600.792	151.088
1055	2020_08_27_3	12.01	70	79	CF_0_215m_f_2_5s_AT_15_0_00009422	0.115614	7	653.358	20.2665
1056	2020_08_27_3	12.02	64	86	CF_0_215m_f_2_5s_AT_15_0_00009423	0.0662309	2	627.873	43.2563
1057	2020_08_27_3	12.03	60	93	CF_0_215m_f_2_5s_AT_15_0_00009424	0.108932	6	608.118	66.876
1058	2020_08_27_3	12.04	54	99	CF_0_215m_f_2_5s_AT_15_0_00009425	0.182135	14	584.292	90.5337
1059	2020_08_27_3	12.05	49	106	CF_0_215m_f_2_5s_AT_15_0_00009426	0.143791	11	562.313	116.226
1060	2020_08_27_3	12.06	47	115	CF_0_215m_f_2_5s_AT_15_0_00009427	0.0813362	3	547.2	143.274
1061	2020_08_27_3	13.01	83	17	CF_0_215m_f_2_5s_AT_15_0_00009423	0.0685548	2	785.547	172.232
1062	2020_08_27_3	13.02	78	24	CF_0_215m_f_2_5s_AT_15_0_00009424	0.0848221	4	760.783	148.129
1063	2020_08_27_3	13.03	73	31	CF_0_215m_f_2_5s_AT_15_0_00009425	0.0891794	4	736.102	124.785
1064	2020_08_27_3	13.04	68	38	CF_0_215m_f_2_5s_AT_15_0_00009426	0.108351	6	711.515	102.719
1065	2020_08_27_3	13.05	62	44	CF_0_215m_f_2_5s_AT_15_0_00009427	0.10719	6	686.265	86.5125
1066	2020_08_27_3	13.06	56	51	CF_0_215m_f_2_5s_AT_15_0_00009428	0.086565	4	659.339	73.0718
1067	2020_08_27_3	13.07	49	53	CF_0_215m_f_2_5s_AT_15_0_00009429	0.0909223	4	638.497	81.1784
1068	2020_08_27_3	14.01	99	83	CF_0_215m_f_2_5s_AT_15_0_00009425	0.0888889	4	728.388	101.287
1069	2020_08_27_3	14.02	92	83	CF_0_215m_f_2_5s_AT_15_0_00009426	0.100218	5	708.858	81.3469
1070	2020_08_27_3	14.03	86	84	CF_0_215m_f_2_5s_AT_15_0_00009427	0.0923747	4	690.995	66.3278
1071	2020_08_27_3	14.04	79	84	CF_0_215m_f_2_5s_AT_15_0_00009428	0.126362	8	671.613	49.1807
1072	2020_08_27_3	14.05	73	84	CF_0_215m_f_2_5s_AT_15_0_00009429	0.0990559	5	655.086	37.8549
1073	2020_08_27_3	14.06	66	85	CF_0_215m_f_2_5s_AT_15_0_00009430	0.112128	6	634.626	39.391
1074	2020_08_27_3	14.07	59	85	CF_0_215m_f_2_5s_AT_15_0_00009431	0.111547	6	615.542	46.1158
1075	2020_08_27_3	14.08	52	86	CF_0_215m_f_2_5s_AT_15_0_00009432	0.134205	9	595.239	61.9888
1076	2020_08_27_3	15.01	87	86	CF_0_215m_f_2_5s_AT_15_0_00009425	0.0604212	1	691.421	72.0656
1077	2020_08_27_3	15.02	79	86	CF_0_215m_f_2_5s_AT_15_0_00009426	0.0627451	2	669.184	53.4496
1078	2020_08_27_3	15.03	73	90	CF_0_215m_f_2_5s_AT_15_0_00009427	0.0909223	4	647.756	54.4645
1079	2020_08_27_3	15.04	65	92	CF_0_215m_f_2_5s_AT_15_0_00009428	0.0912128	4	623.168	60.7243
1080	2020_08_27_3	15.05	58	94	CF_0_215m_f_2_5s_AT_15_0_00009429	0.0801743	3	601.371	71.8119
1081	2020_08_27_3	15.06	50	96	CF_0_215m_f_2_5s_AT_15_0_00009430	0.112709	7	576.831	88.8546
1082	2020_08_27_3	15.07	47	101	CF_0_215m_f_2_5s_AT_15_0_00009431	0.0877269	4	562.466	106.428
1083	2020_08_27_3	15.08	43	105	CF_0_215m_f_2_5s_AT_15_0_00009432	0.134205	9	546.639	123.276
1084	2020_08_27_3	16.01	94	48	CF_0_215m_f_2_5s_AT_15_0_00009425	0.0778504	3	761.449	108.971
1085	2020_08_27_3	16.02	88	48	CF_0_215m_f_2_5s_AT_15_0_00009426	0.0868555	4	745.805	96.7239
1086	2020_08_27_3	16.03	79	49	CF_0_215m_f_2_5s_AT_15_0_00009427	0.085984	4	720.968	77.0245
1087	2020_08_27_3	16.04	68	53	CF_0_215m_f_2_5s_AT_15_0_00009428	0.108061	6	686.364	57.4018
1088	2020_08_27_3	17.01	57	81	CF_0_215m_f_2_5s_AT_15_0_00009426	0.0958606	5	615.542	40.6454
1089	2020_08_27_3	17.02	50	86	CF_0_215m_f_2_5s_AT_15_0_00009427	0.0824982	3	589.841	66.5339
1090	2020_08_27_3	17.03	44	91	CF_0_215m_f_2_5s_AT_15_0_00009428	0.0941176	5	566.872	90.1295
1091	2020_08_27_3	17.04	38	96	CF_0_215m_f_2_5s_AT_15_0_00009429	0.102542	5	543.957	113.725
1092	2020_08_27_3	17.05	32	100	CF_0_215m_f_2_5s_AT_15_0_00009430	0.10167	5	522.39	135.414
1093	2020_08_27_3	17.06	25	105	CF_0_215m_f_2_5s_AT_15_0_00009431	0.169644	14	496.828	161.37
1094	2020_08_27_3	18.01	82	77	CF_0_215m_f_2_5s_AT_15_0_00009428	0.115614	7	688.654	43.9886
1095	2020_08_27_3	18.02	80	83	CF_0_215m_f_2_5s_AT_15_0_00009429	0.118809	7	675.602	49.5505
1096	2020_08_27_3	18.03	78	90	CF_0_215m_f_2_5s_AT_15_0_00009430	0.116485	7	661.674	61.1736
1097	2020_08_27_3	18.04	76	97	CF_0_215m_f_2_5s_AT_15_0_00009431	0.126362	8	648.188	77.4381
1098	2020_08_27_3	19.01	49	62	CF_0_215m_f_2_5s_AT_15_0_00009430	0.112128	6	623.342	64.8668
1099	2020_08_27_3	19.02	38	68	CF_0_215m_f_2_5s_AT_15_0_00009431	0.108642	6	585.598	91.4365
1100	2020_08_27_3	19.03	29	72	CF_0_215m_f_2_5s_AT_15_0_00009432	0.122295	8	556.242	114.804
1101	2020_08_27_4	1.01	48	79	CF_0_215m_f_2_5s_AT_15_0_00012265	0.128105	9	594.38	64.6554
1102	2020_08_27_4	1.02	45	72	CF_0_215m_f_2_5s_AT_15_0_00012266	0.148148	11	597.096	65.9829
1103	2020_08_27_4	1.03	40	64	CF_0_215m_f_2_5s_AT_15_0_00012267	0.122004	8	597.3	78.7819
1104	2020_08_27_4	1.04	36	58	CF_0_215m_f_2_5s_AT_15_0_00012268	0.105156	6	597.723	93.8017
1105	2020_08_27_4	2.01	35	100	CF_0_215m_f_2_5s_AT_15_0_00012265	0.0903413	4	530.592	136.988
1106	2020_08_27_4	2.02	38	98	CF_0_215m_f_2_5s_AT_15_0_00012266	0.0883079	4	541.362	126.492
1107	2020_08_27_4	2.03	40	96	CF_0_215m_f_2_5s_AT_15_0_00012267	0.0801743	3	549.407	117.98
1108	2020_08_27_4	2.04	43	94	CF_0_215m_f_2_5s_AT_15_0_00012268	0.10167	5	560.189	107.58
1109	2020_08_27_4	2.05	45	93	CF_0_215m_f_2_5s_AT_15_0_00012269	0.0932462	4	566.944	101.512
1110	2020_08_27_4	2.06	47	90	CF_0_215m_f_2_5s_AT_15_0_00012270	0.0685548	2	576.338	90.6344
1111	2020_08_27_4	2.07	50	89	CF_0_215m_f_2_5s_AT_15_0_00012271	0.0511256	1	585.806	82.9579
1112	2020_08_27_4	2.08	52	87	CF_0_215m_f_2_5s_AT_15_0_00012272	0.0912128	4	593.894	74.6169
1113	2020_08_27_4	2.09	56	85	CF_0_215m_f_2_5s_AT_15_0_00012273	0.0604212	1	607.405	63.516
1114	2020_08_27_4	2.1	58	82	CF_0_215m_f_2_5s_AT_15_0_00012274	0.065069	2	616.862	52.7621
1115	2020_08_27_4	3.01	43	72	CF_0_215m_f_2_5s_AT_15_0_00012266	0.121423	8	591.928	71.8119
1116	2020_08_27_4	3.02	39	77	CF_0_215m_f_2_5s_AT_15_0_00012267	0.337836	22	573.785	85.2906
1117	2020_08_27_4	3.03	38	84	CF_0_215m_f_2_5s_AT_15_0_00012268	0.289906	19	560.632	98.0361
1118	2020_08_27_4	3.04	35	90	CF_0_215m_f_2_5s_AT_15_0_00012269	0.170806	14	544.032	116.069
1119	2020_08_27_4	3.05	27	92	CF_0_215m_f_2_5s_AT_15_0_00012270	0.338998	22	519.871	139.104
1120	2020_08_27_4	3.06	19	95	CF_0_215m_f_2_5s_AT_15_0_00012271	0.244299	16	494.317	164.285
1121	2020_08_27_4	4.01	80	15	CF_0_215m_f_2_5s_AT_15_0_00012269	0.146405	11	782.028	159.778
1122	2020_08_27_4	4.02	78	23	CF_0_215m_f_2_5s_AT_15_0_00012270	0.11939	7	762.584	134.873
1123	2020_08_27_4	4.03	74	30	CF_0_215m_f_2_5s_AT_15_0_00012271	0.242847	16	740.321	111.414
1124	2020_08_27_4	4.04	69	38	CF_0_215m_f_2_5s_AT_15_0_00012272	0.193174	14	713.985	85.0763
1125	2020_08_27_4	4.05	67	46	CF_0_215m_f_2_5s_AT_15_0_00012273	0.135076	9	695.336	60.4984
1126	2020_08_27_4	4.06	66	52	CF_0_215m_f_2_5s_AT_15_0_00012274	0.356137	23	682.881	42.2961
1127	2020_08_27_4	4.07	69	58	CF_0_215m_f_2_5s_AT_15_0_00012275	0.295134	19	681.031	25.8127
1128	2020_08_27_4	5.01	99	129	CF_0_215m_f_2_5s_AT_15_0_00012270	0.160349	13	687.819	213.627
1129	2020_08_27_4	5.02	95	122	CF_0_215m_f_2_5s_AT_15_0_00012271	0.202469	15	680.605	189.274
1130	2020_08_27_4	5.03	89	116	CF_0_215m_f_2_5s_AT_15_0_00012272	0.159477	13	667.56	164.84
1131	2020_08_27_4	5.04	78	111	CF_0_215m_f_2_5s_AT_15_0_00012273	0	1	639.932	138.611
1132	2020_08_27_4	5.05	79	105	CF_0_215m_f_2_5s_AT_15_0_00012274	0.15512	12	648.446	122.347
1133	2020_08_27_4	5.06	76	99	CF_0_215m_f_2_5s_AT_15_0_00012275	0.161801	13	646.036	102.229
1134	2020_08_27_4	5.07	69	92	CF_0_215m_f_2_5s_AT_15_0_00012276	0.0912128	4	634.27	76.4894
1135	2020_08_27_4	6.01	113	129	CF_0_215m_f_2_5s_AT_15_0_00012270	0.0604212	1	729.307	234.504
1136	2020_08_27_4	6.02	109	125	CF_0_215m_f_2_5s_AT_15_0_00012271	0.134205	9	719.862	217.544
1137	2020_08_27_4	6.03	106	120	CF_0_215m_f_2_5s_AT_15_0_00012272	0.129557	9	714.333	200.058
1138	2020_08_27_4	6.04	103	114	CF_0_215m_f_2_5s_AT_15_0_00012273	0.105156	6	709.967	182.598
1139	2020_08_27_4	6.05	100	107	CF_0_215m_f_2_5s_AT_15_0_00012274	0.0935367	4	707.017	160.576
1140	2020_08_27_4	6.06	96	102	CF_0_215m_f_2_5s_AT_15_0_00012275	0.097894	5	700.025	141.253
1141	2020_08_27_4	6.07	92	96	CF_0_215m_f_2_5s_AT_15_0_00012276	0.120261	8	694.522	119.708
1142	2020_08_27_4	6.08	89	91	CF_0_215m_f_2_5s_AT_15_0_00012277	0.107771	6	691.362	102.541
1143	2020_08_27_4	6.09	83	79	CF_0_215m_f_2_5s_AT_15_0_00012278	0.0999274	5	688.844	65.3574
1144	2020_08_27_4	7.01	96	66	CF_0_215m_f_2_5s_AT_15_0_00012274	0.106609	6	741.177	90.6848
1145	2020_08_27_4	7.02	89	76	CF_0_215m_f_2_5s_AT_15_0_00012275	0.139434	10	709.1	74.6169
1146	2020_08_27_4	7.03	72	92	CF_0_215m_f_2_5s_AT_15_0_00012276	0.0987654	5	642.619	78.4336
1147	2020_08_27_4	7.04	56	96	CF_0_215m_f_2_5s_AT_15_0_00012277	0.164706	13	593.414	94.6251
1148	2020_08_27_4	7.05	36	96	CF_0_215m_f_2_5s_AT_15_0_00012278	0.231227	16	538.52	126.058
1149	2020_08_27_4	7.06	32	93	CF_0_215m_f_2_5s_AT_15_0_00012279	0.232389	16	531.798	128.816
1150	2020_08_27_4	7.07	28	86	CF_0_215m_f_2_5s_AT_15_0_00012280	0.185621	14	531.365	127.068
1151	2020_08_27_4	7.08	23	79	CF_0_215m_f_2_5s_AT_15_0_00012281	0.159477	13	529.494	133.752
1152	2020_08_27_4	8.01	99	127	CF_0_215m_f_2_5s_AT_15_0_00012275	0.141176	10	689.054	208.35
1153	2020_08_27_4	8.02	95	119	CF_0_215m_f_2_5s_AT_15_0_00012276	0.132462	9	682.775	181.37
1154	2020_08_27_4	8.03	91	111	CF_0_215m_f_2_5s_AT_15_0_00012277	0.124619	8	677.508	154.404
1155	2020_08_27_4	8.04	82	96	CF_0_215m_f_2_5s_AT_15_0_00012278	0.122004	8	666.197	101.557
1156	2020_08_27_4	8.05	78	87	CF_0_215m_f_2_5s_AT_15_0_00012279	0.112709	7	665.212	72.0656
1157	2020_08_27_4	8.06	74	81	CF_0_215m_f_2_5s_AT_15_0_00012280	0.0952796	5	661.64	50.2819
1158	2020_08_27_4	9.01	101	65	CF_0_215m_f_2_5s_AT_15_0_00012277	0.096732	5	756.078	105.913
1159	2020_08_27_4	9.02	95	76	CF_0_215m_f_2_5s_AT_15_0_00012278	0.097894	5	725.605	91.7355
1160	2020_08_27_4	9.03	83	85	CF_0_215m_f_2_5s_AT_15_0_00012279	0.104285	5	681.475	76.9059
1161	2020_08_27_4	9.04	77	85	CF_0_215m_f_2_5s_AT_15_0_00012280	0.0961511	5	664.865	65.3574
1162	2020_08_27_4	9.05	74	93	CF_0_215m_f_2_5s_AT_15_0_00012281	0.109223	6	647.043	83.1228
1163	2020_08_27_4	10.01	81	74	CF_0_215m_f_2_5s_AT_15_0_00012280	0.128976	9	689.849	50.0089
1164	2020_08_27_4	10.02	84	78	CF_0_215m_f_2_5s_AT_15_0_00012281	0.134205	9	692.852	63.7312
1165	2020_08_27_4	10.03	85	86	CF_0_215m_f_2_5s_AT_15_0_00012282	0.119971	7	685.849	83.3421
1166	2020_08_27_4	10.04	83	93	CF_0_215m_f_2_5s_AT_15_0_00012283	0.109223	6	672.28	95.5371
1167	2020_08_27_4	10.05	77	99	CF_0_215m_f_2_5s_AT_15_0_00012284	0.153377	12	648.865	103.251
1168	2020_08_27_4	10.06	75	107	CF_0_215m_f_2_5s_AT_15_0_00012285	0.14902	11	635.06	124.565
1169	2020_08_27_4	10.07	72	114	CF_0_215m_f_2_5s_AT_15_0_00012286	0.135076	9	619.932	143.56
1170	2020_08_27_4	10.08	66	120	CF_0_215m_f_2_5s_AT_15_0_00012287	0.128976	9	597.391	160.149
1171	2020_08_27_4	10.09	61	120	CF_0_215m_f_2_5s_AT_15_0_00012288	0.149891	11	582.884	160.576
1172	2020_08_27_4	10.1	52	124	CF_0_215m_f_2_5s_AT_15_0_00012289	0.118228	7	553.402	176.627
1173	2020_08_27_4	10.11	42	129	CF_0_215m_f_2_5s_AT_15_0_00012290	0.158606	12	520.235	202.62
1174	2020_08_27_4	11.01	73	9	CF_0_215m_f_2_5s_AT_15_0_00012284	0	1	776.92	173.499
1175	2020_08_27_4	11.02	82	13	CF_0_215m_f_2_5s_AT_15_0_00012285	0.114742	7	790.507	167.258
1176	2020_08_27_4	11.03	83	17	CF_0_215m_f_2_5s_AT_15_0_00012286	0.0996369	5	785.547	156.692
1177	2020_08_27_4	11.04	84	20	CF_0_215m_f_2_5s_AT_15_0_00012287	0.0993464	5	782.543	149.234
1178	2020_08_27_4	11.05	85	26	CF_0_215m_f_2_5s_AT_15_0_00012288	0.106609	6	774.381	133.786
1179	2020_08_27_4	11.06	85	30	CF_0_215m_f_2_5s_AT_15_0_00012289	0.123747	8	767.473	125.659
1180	2020_08_27_4	11.07	86	33	CF_0_215m_f_2_5s_AT_15_0_00012290	0.111837	6	764.884	119.173
1181	2020_08_27_4	11.08	89	39	CF_0_215m_f_2_5s_AT_15_0_00012291	0.105447	6	762.59	109.472
1182	2020_08_27_4	11.09	90	42	CF_0_215m_f_2_5s_AT_15_0_00012292	0.126362	8	760.354	104.699
1183	2020_08_27_4	11.1	89	46	CF_0_215m_f_2_5s_AT_15_0_00012293	0.116485	7	751.495	94.0931
1184	2020_08_27_4	11.11	89	50	CF_0_215m_f_2_5s_AT_15_0_00012294	0.114161	7	745.349	86.4069
1185	2020_08_27_4	11.12	89	55	CF_0_215m_f_2_5s_AT_15_0_00012295	0.134205	9	737.871	78.3754
1186	2020_08_27_4	12.01	55	87	CF_0_215m_f_2_5s_AT_15_0_00012285	0.0627451	2	602.032	70.2701
1187	2020_08_27_4	12.02	47	89	CF_0_215m_f_2_5s_AT_15_0_00012286	0.0912128	4	577.676	88.2361
1188	2020_08_27_4	12.03	39	90	CF_0_215m_f_2_5s_AT_15_0_00012287	0.0993464	5	554.747	106.899
1189	2020_08_27_4	12.04	30	89	CF_0_215m_f_2_5s_AT_15_0_00012288	0.097313	5	532.172	126.528
1190	2020_08_27_4	13.01	50	78	CF_0_215m_f_2_5s_AT_15_0_00012285	0.112709	7	601.13	58.0344
1191	2020_08_27_4	13.02	39	83	CF_0_215m_f_2_5s_AT_15_0_00012286	0.0990559	5	564.741	93.8503
1192	2020_08_27_4	13.03	28	86	CF_0_215m_f_2_5s_AT_15_0_00012287	0.0932462	4	531.365	127.068
1193	2020_08_27_4	14.01	44	22	CF_0_215m_f_2_5s_AT_15_0_00012286	0.119099	7	684.972	148.621
1194	2020_08_27_4	14.02	52	35	CF_0_215m_f_2_5s_AT_15_0_00012287	0.0955701	5	678.168	102.763
1195	2020_08_27_4	14.03	63	40	CF_0_215m_f_2_5s_AT_15_0_00012288	0.124619	8	695.7	79.071
1196	2020_08_27_4	14.04	72	43	CF_0_215m_f_2_5s_AT_15_0_00012289	0.0900508	4	712.932	71.8119
1197	2020_08_27_4	14.05	79	41	CF_0_215m_f_2_5s_AT_15_0_00012290	0.122585	8	733.91	85.1299
1198	2020_08_27_4	15.01	66	93	CF_0_215m_f_2_5s_AT_15_0_00012289	0.114742	7	624.747	78.6079
1199	2020_08_27_4	15.02	59	97	CF_0_215m_f_2_5s_AT_15_0_00012290	0.108061	6	600.559	95.3937
1200	2020_08_27_4	15.03	53	100	CF_0_215m_f_2_5s_AT_15_0_00012291	0.0935367	4	580.336	108.929
1201	2020_08_27_4	16.01	63	89	CF_0_215m_f_2_5s_AT_15_0_00012291	0.251852	16	621.33	69.7486
1202	2020_08_27_4	16.02	56	89	CF_0_215m_f_2_5s_AT_15_0_00012292	0	1	602.144	74.6169
1203	2020_08_27_4	16.03	56	101	CF_0_215m_f_2_5s_AT_15_0_00012293	0.276253	18	587.561	109.18
1204	2020_08_27_4	16.04	51	107	CF_0_215m_f_2_5s_AT_15_0_00012294	0.284386	18	566.848	130.889
1205	2020_08_27_4	16.05	49	114	CF_0_215m_f_2_5s_AT_15_0_00012295	0.280029	18	553.9	152.859
1206	2020_08_27_5	1.01	89	50	CF_0_215m_f_2_5s_AT_15_0_00012294	0.114161	7	745.349	86.4069
1207	2020_08_27_5	1.02	89	55	CF_0_215m_f_2_5s_AT_15_0_00012295	0.134205	9	737.871	78.3754
1208	2020_08_27_5	1.03	90	59	CF_0_215m_f_2_5s_AT_15_0_00012296	0.121133	8	734.717	76.4297
1209	2020_08_27_5	1.04	90	63	CF_0_215m_f_2_5s_AT_15_0_00012297	0.11939	7	729.077	73.5077
1210	2020_08_27_5	1.05	90	67	CF_0_215m_f_2_5s_AT_15_0_00012298	0.140305	10	723.593	72.5076
1211	2020_08_27_5	1.06	90	71	CF_0_215m_f_2_5s_AT_15_0_00012299	0.124619	8	718.269	73.5077
1212	2020_08_27_5	1.07	90	76	CF_0_215m_f_2_5s_AT_15_0_00012300	0.133333	9	711.845	77.4381
1213	2020_08_27_5	1.08	91	79	CF_0_215m_f_2_5s_AT_15_0_00012301	0.126071	8	710.878	83.779
1214	2020_08_27_5	1.09	91	84	CF_0_215m_f_2_5s_AT_15_0_00012302	0.144372	11	704.901	93.8503
1215	2020_08_27_5	1.1	92	89	CF_0_215m_f_2_5s_AT_15_0_00012303	0.136819	10	702.007	105.221
1216	2020_08_27_5	1.11	91	93	CF_0_215m_f_2_5s_AT_15_0_00012304	0.141176	10	694.835	111.086
1217	2020_08_27_5	1.12	92	98	CF_0_215m_f_2_5s_AT_15_0_00012305	0.146405	11	692.487	124.198
1218	2020_08_27_5	1.13	91	102	CF_0_215m_f_2_5s_AT_15_0_00012306	0.135076	9	685.691	131.723
1219	2020_08_27_5	1.14	92	108	CF_0_215m_f_2_5s_AT_15_0_00012307	0.145534	11	683.014	148.313
1220	2020_08_27_5	1.15	92	112	CF_0_215m_f_2_5s_AT_15_0_00012308	0.14902	11	679.561	158.546
1221	2020_08_27_5	1.16	91	117	CF_0_215m_f_2_5s_AT_15_0_00012309	0.131881	9	672.603	170.26
1222	2020_08_27_5	2.01	78	16	CF_0_215m_f_2_5s_AT_15_0_00012294	0.152505	12	775.403	155.347
1223	2020_08_27_5	2.02	79	22	CF_0_215m_f_2_5s_AT_15_0_00012295	0.261147	16	766.812	138.611
1224	2020_08_27_5	2.03	79	29	CF_0_215m_f_2_5s_AT_15_0_00012296	0.31663	21	754.352	118.481
1225	2020_08_27_5	2.04	78	36	CF_0_215m_f_2_5s_AT_15_0_00012297	0.0909223	4	739.783	97.6163
1226	2020_08_27_5	2.05	79	40	CF_0_215m_f_2_5s_AT_15_0_00012298	0.19695	14	735.567	87.8214
1227	2020_08_27_5	2.06	79	43	CF_0_215m_f_2_5s_AT_15_0_00012299	0.0627451	2	730.621	79.8178
1228	2020_08_27_5	2.07	81	45	CF_0_215m_f_2_5s_AT_15_0_00012300	0.134205	9	732.478	80.4443
1229	2020_08_27_5	3.01	41	71	CF_0_215m_f_2_5s_AT_15_0_00012294	0.0830792	3	588.368	77.0245
1230	2020_08_27_5	3.02	36	75	CF_0_215m_f_2_5s_AT_15_0_00012295	0.108351	6	569.162	91.7355
1231	2020_08_27_5	3.03	30	79	CF_0_215m_f_2_5s_AT_15_0_00012296	0.133333	9	547.39	112.799
1232	2020_08_27_5	3.04	24	84	CF_0_215m_f_2_5s_AT_15_0_00012297	0.127524	8	524.046	135.279
1233	2020_08_27_5	4.01	78	66	CF_0_215m_f_2_5s_AT_15_0_00012295	0	1	692.774	36.3794
1234	2020_08_27_5	4.02	86	72	CF_0_215m_f_2_5s_AT_15_0_00012296	0.205955	15	706.075	62.2826
1235	2020_08_27_5	4.03	88	76	CF_0_215m_f_2_5s_AT_15_0_00012297	0.128686	9	706.357	71.8119
1236	2020_08_27_5	4.04	98	81	CF_0_215m_f_2_5s_AT_15_0_00012298	0.0801743	3	727.909	108.299
1237	2020_08_27_5	5.01	65	50	CF_0_215m_f_2_5s_AT_15_0_00012297	0.10138	5	683.63	48.4327
1238	2020_08_27_5	5.02	59	45	CF_0_215m_f_2_5s_AT_15_0_00012298	0.0868555	4	677.107	66.876
1239	2020_08_27_5	5.03	52	44	CF_0_215m_f_2_5s_AT_15_0_00012299	0.0906318	4	661.701	78.7819
1240	2020_08_27_5	5.04	44	40	CF_0_215m_f_2_5s_AT_15_0_00012300	0.115033	7	649.84	102.897
1241	2020_08_27_5	6.01	65	55	CF_0_215m_f_2_5s_AT_15_0_00012297	0.0900508	4	675.475	33.3697
1242	2020_08_27_5	6.02	56	51	CF_0_215m_f_2_5s_AT_15_0_00012298	0.0888889	4	659.339	54.4645
1243	2020_08_27_5	6.03	49	49	CF_0_215m_f_2_5s_AT_15_0_00012299	0.0903413	4	645.483	72.6333
1244	2020_08_27_5	6.04	41	45	CF_0_215m_f_2_5s_AT_15_0_00012300	0.100799	5	633.378	98.6394
1245	2020_08_27_5	7.01	48	84	CF_0_215m_f_2_5s_AT_15_0_00012298	0.182135	14	587.231	74.8001
1246	2020_08_27_5	7.02	41	81	CF_0_215m_f_2_5s_AT_15_0_00012299	0.104285	5	572.966	85.5044
1247	2020_08_27_5	7.03	33	81	CF_0_215m_f_2_5s_AT_15_0_00012300	0.124619	8	552.03	106.771
1248	2020_08_27_5	7.04	25	82	CF_0_215m_f_2_5s_AT_15_0_00012301	0.0900508	4	529.775	130.155
1249	2020_08_27_5	8.01	58	118	CF_0_215m_f_2_5s_AT_15_0_00012299	0.191431	14	575.953	155.523
1250	2020_08_27_5	8.02	58	108	CF_0_215m_f_2_5s_AT_15_0_00012300	0.0822077	3	585.598	128.638
1251	2020_08_27_5	8.03	59	100	CF_0_215m_f_2_5s_AT_15_0_00012301	0.234132	16	597.096	104.306
1252	2020_08_27_5	8.04	59	90	CF_0_215m_f_2_5s_AT_15_0_00012302	0.151634	12	609.084	74.7391
1253	2020_08_27_5	8.05	61	80	CF_0_215m_f_2_5s_AT_15_0_00012303	0.157734	12	627.678	43.9886
1254	2020_08_27_5	9.01	62	61	CF_0_215m_f_2_5s_AT_15_0_00012300	0.0935367	4	658.24	19.3448
1255	2020_08_27_5	9.02	54	63	CF_0_215m_f_2_5s_AT_15_0_00012301	0.102832	5	634.483	37.3695
1256	2020_08_27_5	9.03	46	64	CF_0_215m_f_2_5s_AT_15_0_00012302	0.0880174	4	612.45	60.7243
1257	2020_08_27_5	9.04	37	67	CF_0_215m_f_2_5s_AT_15_0_00012303	0.101961	5	584.733	87.6654
1258	2020_08_27_5	9.05	28	68	CF_0_215m_f_2_5s_AT_15_0_00012304	0.114742	7	560.536	114.963
1259	2020_08_27_5	10.01	111	52	CF_0_215m_f_2_5s_AT_15_0_00012302	0.0955701	5	800.697	143.306
1260	2020_08_27_5	10.02	104	61	CF_0_215m_f_2_5s_AT_15_0_00012303	0.0856935	4	769.535	116.226
1261	2020_08_27_5	10.03	99	59	CF_0_215m_f_2_5s_AT_15_0_00012304	0.111547	6	758.78	102.586
1262	2020_08_27_5	10.04	96	64	CF_0_215m_f_2_5s_AT_15_0_00012305	0.126362	8	743.86	91.0865
1263	2020_08_27_5	10.05	91	69	CF_0_215m_f_2_5s_AT_15_0_00012306	0.116485	7	723.624	75.77
1264	2020_08_27_5	10.06	85	72	CF_0_215m_f_2_5s_AT_15_0_00012307	0.123747	8	703.359	59.3561
1265	2020_08_27_5	10.07	79	76	CF_0_215m_f_2_5s_AT_15_0_00012308	0.120261	8	681.774	47.7685
1266	2020_08_27_5	11.01	83	68	CF_0_215m_f_2_5s_AT_15_0_00012303	0.162963	13	703.359	51.4483
1267	2020_08_27_5	11.02	84	75	CF_0_215m_f_2_5s_AT_15_0_00012304	0.252723	16	696.701	59.5097
1268	2020_08_27_5	11.03	84	82	CF_0_215m_f_2_5s_AT_15_0_00012305	0.259114	16	687.872	73.1343
1269	2020_08_27_5	12.01	87	35	CF_0_215m_f_2_5s_AT_15_0_00012303	0.0740741	3	764.061	115.635
1270	2020_08_27_5	12.02	73	38	CF_0_215m_f_2_5s_AT_15_0_00012304	0	1	723.906	87.1956
1271	2020_08_27_5	12.03	75	40	CF_0_215m_f_2_5s_AT_15_0_00012305	0.0845316	4	725.505	83.1228
1272	2020_08_27_5	12.04	71	43	CF_0_215m_f_2_5s_AT_15_0_00012306	0.0976035	5	710.42	71.1094
1273	2020_08_27_5	12.05	66	46	CF_0_215m_f_2_5s_AT_15_0_00012307	0.110966	6	692.826	60.423
1274	2020_08_27_5	12.06	63	50	CF_0_215m_f_2_5s_AT_15_0_00012308	0.0778504	3	678.582	49.1807
1275	2020_08_27_5	12.07	56	55	CF_0_215m_f_2_5s_AT_15_0_00012309	0.126071	8	652.61	44.9126
1276	2020_08_27_5	13.01	57	55	CF_0_215m_f_2_5s_AT_15_0_00012303	0.103994	5	655.135	42.9386
1277	2020_08_27_5	13.02	51	52	CF_0_215m_f_2_5s_AT_15_0_00012304	0.162963	13	645.182	61.9888
1278	2020_08_27_5	13.03	44	47	CF_0_215m_f_2_5s_AT_15_0_00012305	0.104285	5	636.901	87.8214
1279	2020_08_27_5	13.04	38	44	CF_0_215m_f_2_5s_AT_15_0_00012306	0.097313	5	628.132	107.58
1280	2020_08_27_5	14.01	66	95	CF_0_215m_f_2_5s_AT_15_0_00012307	0.126071	8	622.399	84.6461
1281	2020_08_27_5	14.02	62	90	CF_0_215m_f_2_5s_AT_15_0_00012308	0.127233	8	617.331	73.0718
1282	2020_08_27_5	14.03	55	81	CF_0_215m_f_2_5s_AT_15_0_00012309	0.123747	8	610.173	54.4645
1283	2020_08_28_1	1.01	66	46	CF_0_215m_f_2_5s_AT_15_0_00042314	0.154248	12	692.826	54.0439
1284	2020_08_28_1	1.02	68	47	CF_0_215m_f_2_5s_AT_15_0_00042315	0.158606	12	696.181	48.8081
1285	2020_08_28_1	1.03	71	49	CF_0_215m_f_2_5s_AT_15_0_00042316	0.14902	11	700.49	40.3071
1286	2020_08_28_1	1.04	73	51	CF_0_215m_f_2_5s_AT_15_0_00042317	0.134205	9	702.374	33.3697
1287	2020_08_28_1	1.05	75	54	CF_0_215m_f_2_5s_AT_15_0_00042318	0.125781	8	702.792	24.3573
1288	2020_08_28_1	1.06	78	56	CF_0_215m_f_2_5s_AT_15_0_00042319	0.122004	8	707.509	24.3573
1289	2020_08_28_1	1.07	79	58	CF_0_215m_f_2_5s_AT_15_0_00042320	0.144372	11	707.106	21.3627
1290	2020_08_28_1	1.08	82	60	CF_0_215m_f_2_5s_AT_15_0_00042321	0.171678	14	712.049	25.8127
1291	2020_08_28_1	1.09	85	62	CF_0_215m_f_2_5s_AT_15_0_00042322	0.203631	15	717.122	33.3697
1292	2020_08_28_1	1.1	88	63	CF_0_215m_f_2_5s_AT_15_0_00042323	0.140305	10	723.718	42.2961
1293	2020_08_28_1	1.11	90	65	CF_0_215m_f_2_5s_AT_15_0_00042324	0.146405	11	726.315	48.7145
1294	2020_08_28_1	2.01	108	107	CF_0_215m_f_2_5s_AT_15_0_00042316	0.143791	11	730.194	169.857
1295	2020_08_28_1	2.02	103	104	CF_0_215m_f_2_5s_AT_15_0_00042317	0.0778504	3	718.332	153.485
1296	2020_08_28_1	2.03	97	98	CF_0_215m_f_2_5s_AT_15_0_00042318	0.0976035	5	706.748	128.212
1297	2020_08_28_1	2.04	94	93	CF_0_215m_f_2_5s_AT_15_0_00042319	0.0801743	3	703.32	110.633
1298	2020_08_28_1	2.05	88	87	CF_0_215m_f_2_5s_AT_15_0_00042320	0.100508	5	693.055	85.5044
1299	2020_08_28_1	2.06	82	83	CF_0_215m_f_2_5s_AT_15_0_00042321	0.076398	3	681.124	66.2589
1300	2020_08_28_1	2.07	76	80	CF_0_215m_f_2_5s_AT_15_0_00042322	0.0833696	3	668.393	52.1531
1301	2020_08_28_1	2.08	69	76	CF_0_215m_f_2_5s_AT_15_0_00042323	0.100218	5	654.7	44.9126
1302	2020_08_28_1	3.01	53	33	CF_0_215m_f_2_5s_AT_15_0_00042322	0.156863	12	684.284	108.172
1303	2020_08_28_1	3.02	56	34	CF_0_215m_f_2_5s_AT_15_0_00042323	0.134205	9	689.553	100.564
1304	2020_08_28_1	3.03	59	35	CF_0_215m_f_2_5s_AT_15_0_00042324	0.160349	13	694.913	93.3139
1305	2020_08_28_1	3.04	62	36	CF_0_215m_f_2_5s_AT_15_0_00042325	0.142919	10	700.361	86.5125
1306	2020_08_28_1	3.05	68	38	CF_0_215m_f_2_5s_AT_15_0_00042326	0.142048	10	711.515	74.7391
1307	2020_08_28_1	3.06	72	39	CF_0_215m_f_2_5s_AT_15_0_00042327	0.142919	10	719.705	69.7486
1308	2020_08_28_1	3.07	76	40	CF_0_215m_f_2_5s_AT_15_0_00042328	0.102542	5	728.015	66.7393
1309	2020_08_28_1	3.08	80	41	CF_0_215m_f_2_5s_AT_15_0_00042329	0.141176	10	736.441	65.9829
1310	2020_08_28_1	3.09	83	42	CF_0_215m_f_2_5s_AT_15_0_00042330	0.162092	13	742.428	69.0251
1311	2020_08_28_1	3.1	86	43	CF_0_215m_f_2_5s_AT_15_0_00042331	0.13159	9	748.489	70.4647
1312	2020_08_28_1	4.01	121	116	CF_0_215m_f_2_5s_AT_15_0_00042324	0.0915033	4	761.217	213.798
1313	2020_08_28_1	4.02	115	111	CF_0_215m_f_2_5s_AT_15_0_00042325	0.0955701	5	747.333	190.428
1314	2020_08_28_1	4.03	104	104	CF_0_215m_f_2_5s_AT_15_0_00042326	0.0732026	3	721.219	155.288
1315	2020_08_28_1	4.04	98	96	CF_0_215m_f_2_5s_AT_15_0_00042327	0.102542	5	711.591	125.077
1316	2020_08_28_1	4.05	93	91	CF_0_215m_f_2_5s_AT_15_0_00042328	0.0810458	3	702.632	103.956
1317	2020_08_28_1	4.06	87	87	CF_0_215m_f_2_5s_AT_15_0_00042329	0.117647	7	690.262	83.9423
1318	2020_08_28_1	4.07	80	81	CF_0_215m_f_2_5s_AT_15_0_00042330	0.117647	7	678.088	58.3481
1319	2020_08_28_1	4.08	74	78	CF_0_215m_f_2_5s_AT_15_0_00042331	0.0961511	5	665.545	45.4178
1320	2020_08_28_3	1.01	117	126	CF_0_215m_f_2_5s_AT_15_0_00047621	0.215251	15	742.916	231.448
1321	2020_08_28_3	1.02	115	117	CF_0_215m_f_2_5s_AT_15_0_00047622	0.296587	19	742.885	206.192
1322	2020_08_28_3	1.03	113	106	CF_0_215m_f_2_5s_AT_15_0_00047623	0.219317	15	745.544	177.324
1323	2020_08_28_3	1.04	110	97	CF_0_215m_f_2_5s_AT_15_0_00047624	0.118519	7	744.924	154.049
1324	2020_08_28_3	1.05	106	88	CF_0_215m_f_2_5s_AT_15_0_00047625	0.162092	13	742.568	127.498
1325	2020_08_28_3	1.06	101	81	CF_0_215m_f_2_5s_AT_15_0_00047626	0.118228	7	736.275	103.118
1326	2020_08_28_3	1.07	97	74	CF_0_215m_f_2_5s_AT_15_0_00047627	0.0990559	5	733.595	79.7606
1327	2020_08_28_3	2.01	90	117	CF_0_215m_f_2_5s_AT_15_0_00047624	0.115033	7	669.684	171.967
1328	2020_08_28_3	2.02	90	112	CF_0_215m_f_2_5s_AT_15_0_00047625	0.0926652	4	673.758	157.709
1329	2020_08_28_3	2.03	89	108	CF_0_215m_f_2_5s_AT_15_0_00047626	0.111837	6	674.356	145.329
1330	2020_08_28_3	2.04	89	104	CF_0_215m_f_2_5s_AT_15_0_00047627	0.0883079	4	678.048	134.093
1331	2020_08_28_3	2.05	89	100	CF_0_215m_f_2_5s_AT_15_0_00047628	0.0822077	3	681.933	123.017
1332	2020_08_28_3	2.06	88	96	CF_0_215m_f_2_5s_AT_15_0_00047629	0.110966	6	683.173	110.798
1333	2020_08_28_3	2.07	88	91	CF_0_215m_f_2_5s_AT_15_0_00047630	0.0976035	5	688.549	97.4291
1334	2020_08_28_3	2.08	87	87	CF_0_215m_f_2_5s_AT_15_0_00047631	0.0778504	3	690.262	85.5044
1335	2020_08_28_3	2.09	87	82	CF_0_215m_f_2_5s_AT_15_0_00047632	0.0778504	3	696.168	73.1343
1336	2020_08_28_3	2.1	87	78	CF_0_215m_f_2_5s_AT_15_0_00047633	0.106609	6	701.091	61.9888
1337	2020_08_28_3	3.01	82	101	CF_0_215m_f_2_5s_AT_15_0_00047626	0.108932	6	660.983	118.712
1338	2020_08_28_3	3.02	80	91	CF_0_215m_f_2_5s_AT_15_0_00047627	0.0900508	4	666.109	87.9772
1339	2020_08_28_3	3.03	75	89	CF_0_215m_f_2_5s_AT_15_0_00047628	0.0929557	4	654.499	79.071
1340	2020_08_28_3	4.01	52	40	CF_0_215m_f_2_5s_AT_15_0_00047630	0.101961	5	668.934	91.8846
1341	2020_08_28_3	4.02	57	45	CF_0_215m_f_2_5s_AT_15_0_00047631	0.135076	9	672.172	70.5294
1342	2020_08_28_3	4.03	58	49	CF_0_215m_f_2_5s_AT_15_0_00047632	0.044154	1	667.736	59.9681
1343	2020_08_28_3	4.04	56	54	CF_0_215m_f_2_5s_AT_15_0_00047633	0.127814	8	654.278	56.7622
1344	2020_08_28_3	4.05	43	55	CF_0_215m_f_2_5s_AT_15_0_00047634	0.158606	12	620.194	93.069
1345	2020_08_28_3	4.06	35	55	CF_0_215m_f_2_5s_AT_15_0_00047635	0.0685548	2	600.649	116.735
1346	2020_08_28_3	5.01	75	77	CF_0_215m_f_2_5s_AT_15_0_00047637	0.170806	14	669.583	42.7255
1347	2020_08_28_3	5.02	73	79	CF_0_215m_f_2_5s_AT_15_0_00047638	0.11939	7	661.51	48.4327
1348	2020_08_28_3	5.03	70	80	CF_0_215m_f_2_5s_AT_15_0_00047639	0.112709	7	652.035	51.7137
1349	2020_08_28_3	5.04	68	81	CF_0_215m_f_2_5s_AT_15_0_00047640	0.248076	16	645.28	58.6601
1350	2020_08_28_3	5.05	65	82	CF_0_215m_f_2_5s_AT_15_0_00047641	0.100508	5	635.807	64.017
1351	2020_08_28_3	5.06	62	83	CF_0_215m_f_2_5s_AT_15_0_00047642	0.111837	6	626.337	70.2701
1352	2020_08_28_3	5.07	61	85	CF_0_215m_f_2_5s_AT_15_0_00047643	0.137691	10	620.981	77.0245
1353	2020_08_28_3	6.01	54	64	CF_0_215m_f_2_5s_AT_15_0_00047638	0.140305	10	632.892	57.719
1354	2020_08_28_3	6.02	49	56	CF_0_215m_f_2_5s_AT_15_0_00047639	0.295134	19	633.357	74.7391
1355	2020_08_28_3	6.03	43	49	CF_0_215m_f_2_5s_AT_15_0_00047640	0.142919	10	630.861	98.7781
1356	2020_08_28_3	6.04	38	40	CF_0_215m_f_2_5s_AT_15_0_00047641	0.102832	5	635.743	124.894
1357	2020_08_28_3	7.01	55	60	CF_0_215m_f_2_5s_AT_15_0_00047639	0.106028	6	641.865	54.7153
1358	2020_08_28_3	7.02	50	56	CF_0_215m_f_2_5s_AT_15_0_00047640	0.105156	6	635.857	71.8119
1359	2020_08_28_3	7.03	45	50	CF_0_215m_f_2_5s_AT_15_0_00047641	0.145534	11	633.927	92.0335
1360	2020_08_28_3	7.04	33	42	CF_0_215m_f_2_5s_AT_15_0_00047642	0	1	620.26	133.786
1361	2020_08_28_4	1.01	98	54	CF_0_215m_f_2_5s_AT_15_0_00048054	0.266376	17	763.16	83.1228
1362	2020_08_28_4	1.02	95	58	CF_0_215m_f_2_5s_AT_15_0_00048055	0.112418	7	749.468	71.1094
1363	2020_08_28_4	1.03	91	63	CF_0_215m_f_2_5s_AT_15_0_00048056	0.188235	14	731.76	57.4018
1364	2020_08_28_4	1.04	88	68	CF_0_215m_f_2_5s_AT_15_0_00048057	0.259985	16	716.838	50.6437
1365	2020_08_28_4	1.05	88	73	CF_0_215m_f_2_5s_AT_15_0_00048058	0.121714	8	710.21	57.0029
1366	2020_08_28_4	2.01	99	65	CF_0_215m_f_2_5s_AT_15_0_00048054	0.124909	8	750.645	81.7945
1367	2020_08_28_4	2.02	94	67	CF_0_215m_f_2_5s_AT_15_0_00048055	0.104285	5	734.422	67.5549
1368	2020_08_28_4	2.03	90	69	CF_0_215m_f_2_5s_AT_15_0_00048056	0.0941176	5	720.911	57.3223
1369	2020_08_28_4	3.01	46	21	CF_0_215m_f_2_5s_AT_15_0_00048055	0.0926652	4	691.486	146.674
1370	2020_08_28_4	3.02	51	26	CF_0_215m_f_2_5s_AT_15_0_00048056	0.0848221	4	692.989	125.913
1371	2020_08_28_4	3.03	56	31	CF_0_215m_f_2_5s_AT_15_0_00048057	0.202179	15	695.141	105.394
1372	2020_08_28_4	3.04	60	36	CF_0_215m_f_2_5s_AT_15_0_00048058	0.0854031	4	695.512	86.5125
1373	2020_08_28_4	3.05	65	42	CF_0_215m_f_2_5s_AT_15_0_00048059	0.115904	7	697.156	64.017
1374	2020_08_28_4	3.06	67	47	CF_0_215m_f_2_5s_AT_15_0_00048060	0.150763	11	693.662	47.7685
1375	2020_08_28_4	3.07	70	54	CF_0_215m_f_2_5s_AT_15_0_00048061	0.132462	9	689.894	24.913
1376	2020_08_28_4	3.08	72	58	CF_0_215m_f_2_5s_AT_15_0_00048062	0.109223	6	688.818	12.0846
1377	2020_08_28_4	4.01	80	82	CF_0_215m_f_2_5s_AT_15_0_00048060	0.140305	10	676.84	63.516
1378	2020_08_28_4	4.02	78	87	CF_0_215m_f_2_5s_AT_15_0_00048061	0.276253	18	665.212	75.5287
1379	2020_08_28_4	4.03	75	92	CF_0_215m_f_2_5s_AT_15_0_00048062	0.235875	16	650.987	88.4428
1380	2020_08_28_4	5.01	69	90	CF_0_215m_f_2_5s_AT_15_0_00048061	0.0755265	3	636.66	81.7945
1381	2020_08_28_4	5.02	67	87	CF_0_215m_f_2_5s_AT_15_0_00048062	0.0833696	3	634.832	76.4894
1382	2020_08_28_4	5.03	66	81	CF_0_215m_f_2_5s_AT_15_0_00048063	0.102251	5	639.848	59.3561
1383	2020_08_28_4	5.04	63	76	CF_0_215m_f_2_5s_AT_15_0_00048064	0.120261	8	638.589	48.7145
1384	2020_08_28_4	6.01	54	72	CF_0_215m_f_2_5s_AT_15_0_00048063	0.245752	16	620.544	62.2092
1385	2020_08_28_4	6.02	57	79	CF_0_215m_f_2_5s_AT_15_0_00048064	0.126943	8	618.326	66.5339
1386	2020_08_28_4	6.03	56	84	CF_0_215m_f_2_5s_AT_15_0_00048065	0.103413	5	608.75	80.4443
1387	2020_08_28_4	6.04	53	87	CF_0_215m_f_2_5s_AT_15_0_00048066	0.101089	5	596.604	93.069
1388	2020_08_28_4	6.05	48	88	CF_0_215m_f_2_5s_AT_15_0_00048067	0.0926652	4	581.728	104.873
1389	2020_08_28_5	1.01	93	48	CF_0_215m_f_2_5s_AT_15_0_00053233	0.0833696	3	758.834	66.2589
1390	2020_08_28_5	1.02	90	54	CF_0_215m_f_2_5s_AT_15_0_00053234	0.132462	9	741.983	47.1918
1391	2020_08_28_5	1.03	85	61	CF_0_215m_f_2_5s_AT_15_0_00053235	0.12549	8	718.553	23.0084
1392	2020_08_28_5	2.01	59	69	CF_0_215m_f_2_5s_AT_15_0_00053240	0.29281	19	638.157	60.1959
1393	2020_08_28_5	2.02	56	74	CF_0_215m_f_2_5s_AT_15_0_00053241	0.186492	14	622.842	74.3104
1394	2020_08_28_5	2.03	52	79	CF_0_215m_f_2_5s_AT_15_0_00053242	0.141176	10	604.989	89.6726
1395	2020_08_28_5	2.04	48	85	CF_0_215m_f_2_5s_AT_15_0_00053243	0.148148	11	585.837	109.971
1396	2020_08_28_5	2.05	44	90	CF_0_215m_f_2_5s_AT_15_0_00053244	0.181264	14	568.217	128.816
1397	2020_08_28_5	2.06	41	94	CF_0_215m_f_2_5s_AT_15_0_00053245	0.259985	16	554.747	143.528
1398	2020_08_28_5	2.07	37	100	CF_0_215m_f_2_5s_AT_15_0_00053246	0.100799	5	536.075	164.618
1399	2020_08_29_1	1.01	62	93	CF_0_215m_f_2_5s_AT_15_0_00077522	0.183878	14	613.652	104.35
1400	2020_08_29_1	1.02	64	86	CF_0_215m_f_2_5s_AT_15_0_00077523	0.151634	12	627.873	82.5166
1401	2020_08_29_1	1.03	64	79	CF_0_215m_f_2_5s_AT_15_0_00077524	0.160349	13	637.129	63.7312
1402	2020_08_29_1	2.01	92	105	CF_0_215m_f_2_5s_AT_15_0_00077522	0.0944081	5	685.731	139.693
1403	2020_08_29_1	2.02	90	100	CF_0_215m_f_2_5s_AT_15_0_00077523	0.0900508	4	684.787	123.424
1404	2020_08_29_1	2.03	88	96	CF_0_215m_f_2_5s_AT_15_0_00077524	0.0836601	4	683.173	109.971
1405	2020_08_29_1	2.04	84	94	CF_0_215m_f_2_5s_AT_15_0_00077525	0.0720407	2	674	100.428
1406	2020_08_29_1	2.05	83	89	CF_0_215m_f_2_5s_AT_15_0_00077526	0.0952796	5	676.786	85.0763
1407	2020_08_29_1	2.06	81	85	CF_0_215m_f_2_5s_AT_15_0_00077527	0.0987654	5	675.93	71.8119
1408	2020_08_29_1	3.01	77	54	CF_0_215m_f_2_5s_AT_15_0_00077522	0.145534	11	707.976	21.3627
1409	2020_08_29_1	3.02	83	57	CF_0_215m_f_2_5s_AT_15_0_00077523	0.19695	14	719.107	25.9889
1410	2020_08_29_1	3.03	88	59	CF_0_215m_f_2_5s_AT_15_0_00077524	0.145534	11	729.4	37.3695
1411	2020_08_29_1	3.04	94	62	CF_0_215m_f_2_5s_AT_15_0_00077525	0.150763	11	741.201	54.3807
1412	2020_08_29_1	3.05	98	66	CF_0_215m_f_2_5s_AT_15_0_00077526	0.183588	14	746.606	67.5549
1413	2020_08_29_1	4.01	68	21	CF_0_215m_f_2_5s_AT_15_0_00077522	0.11358	7	742.318	123.239
1414	2020_08_29_1	4.02	70	24	CF_0_215m_f_2_5s_AT_15_0_00077523	0.096732	5	741.495	113.243
1415	2020_08_29_1	4.03	73	28	CF_0_215m_f_2_5s_AT_15_0_00077524	0.0976035	5	741.452	100.109
1416	2020_08_29_1	4.04	74	31	CF_0_215m_f_2_5s_AT_15_0_00077525	0.0999274	5	738.552	90.8356
1417	2020_08_29_1	4.05	76	35	CF_0_215m_f_2_5s_AT_15_0_00077526	0.0917938	4	736.514	78.5498
1418	2020_08_29_1	4.06	78	38	CF_0_215m_f_2_5s_AT_15_0_00077527	0.0592593	1	736.398	69.7486
1419	2020_08_29_1	4.07	83	44	CF_0_215m_f_2_5s_AT_15_0_00077528	0.0888889	4	739.202	58.3481
1420	2020_08_29_1	4.08	84	48	CF_0_215m_f_2_5s_AT_15_0_00077529	0.044154	1	735.438	48.7145
1421	2020_08_29_1	5.01	66	57	CF_0_215m_f_2_5s_AT_15_0_00077527	0.143791	11	674.852	32.5388
1422	2020_08_29_1	5.02	68	43	CF_0_215m_f_2_5s_AT_15_0_00077528	0.108642	6	702.908	59.5097
1423	2020_08_29_1	5.03	69	37	CF_0_215m_f_2_5s_AT_15_0_00077529	0.129847	9	715.726	75.5287
1424	2020_08_29_1	5.04	69	30	CF_0_215m_f_2_5s_AT_15_0_00077530	0.139143	10	728.145	96.0136
1425	2020_08_29_1	5.05	70	24	CF_0_215m_f_2_5s_AT_15_0_00077531	0.157734	12	741.495	113.243
1426	2020_08_29_1	5.06	70	17	CF_0_215m_f_2_5s_AT_15_0_00077532	0.127814	8	754.586	134.161
1427	2020_08_29_1	5.07	70	10	CF_0_215m_f_2_5s_AT_15_0_00077533	0.0854031	4	768.033	155.141
1428	2020_08_29_1	6.01	86	122	CF_0_215m_f_2_5s_AT_15_0_00077530	0	1	654.195	184.29
1429	2020_08_29_1	6.02	83	127	CF_0_215m_f_2_5s_AT_15_0_00077531	0.10719	6	641.858	197.856
1430	2020_08_29_1	6.03	83	119	CF_0_215m_f_2_5s_AT_15_0_00077532	0.108932	6	647.693	173.893
1431	2020_08_29_1	6.04	83	113	CF_0_215m_f_2_5s_AT_15_0_00077533	0.0833696	3	652.617	155.963
1432	2020_08_29_1	6.05	83	107	CF_0_215m_f_2_5s_AT_15_0_00077534	0.110385	6	658	138.083
1433	2020_08_29_1	6.06	84	100	CF_0_215m_f_2_5s_AT_15_0_00077535	0.0946986	5	667.689	117.98
1434	2020_08_29_1	6.07	83	93	CF_0_215m_f_2_5s_AT_15_0_00077536	0.0935367	4	672.28	96.7239
1435	2020_08_29_1	6.08	84	87	CF_0_215m_f_2_5s_AT_15_0_00077537	0.103994	5	681.894	80.2739
1436	2020_08_29_1	7.01	60	76	CF_0_215m_f_2_5s_AT_15_0_00077533	0.10167	5	630.574	64.0882
1437	2020_08_29_1	7.02	55	79	CF_0_215m_f_2_5s_AT_15_0_00077534	0.0836601	4	612.982	81.2908
1438	2020_08_29_1	7.03	51	83	CF_0_215m_f_2_5s_AT_15_0_00077535	0.145534	11	596.664	98.3615
1439	2020_08_29_1	7.04	52	88	CF_0_215m_f_2_5s_AT_15_0_00077536	0.0627451	2	592.561	107.155
1440	2020_08_29_2	1.01	79	44	CF_0_215m_f_2_5s_AT_15_0_00083487	0.063907	2	728.99	52.1531
1441	2020_08_29_2	1.02	80	39	CF_0_215m_f_2_5s_AT_15_0_00083488	0.114742	7	739.753	67.5549
1442	2020_08_29_2	1.03	81	34	CF_0_215m_f_2_5s_AT_15_0_00083489	0.128105	9	750.675	82.9579
1443	2020_08_29_2	1.04	82	30	CF_0_215m_f_2_5s_AT_15_0_00083490	0.100799	5	760.02	95.3937
1444	2020_08_29_2	1.05	83	23	CF_0_215m_f_2_5s_AT_15_0_00083491	0.0569354	1	774.749	116.735
1445	2020_08_29_2	2.01	71	36	CF_0_215m_f_2_5s_AT_15_0_00083487	0.122876	8	722.404	77.0245
1446	2020_08_29_2	2.02	73	35	CF_0_215m_f_2_5s_AT_15_0_00083488	0.126071	8	729.083	79.071
1447	2020_08_29_2	2.03	76	36	CF_0_215m_f_2_5s_AT_15_0_00083489	0.0912128	4	734.798	75.5287
1448	2020_08_29_2	2.04	78	37	CF_0_215m_f_2_5s_AT_15_0_00083490	0.128976	9	738.086	72.7589
1449	2020_08_29_2	2.05	81	36	CF_0_215m_f_2_5s_AT_15_0_00083491	0.133333	9	747.29	77.0245
1450	2020_08_29_2	2.06	84	37	CF_0_215m_f_2_5s_AT_15_0_00083492	0.116776	7	753.168	79.3015
1451	2020_08_29_2	2.07	87	38	CF_0_215m_f_2_5s_AT_15_0_00083493	0.135657	9	759.12	79.7606
1452	2020_08_29_2	2.08	95	39	CF_0_215m_f_2_5s_AT_15_0_00083494	0.120842	8	777.969	90.1295
1453	2020_08_29_2	2.09	99	41	CF_0_215m_f_2_5s_AT_15_0_00083495	0.114161	7	785.177	94.0931
1454	2020_08_29_2	2.1	103	41	CF_0_215m_f_2_5s_AT_15_0_00083496	0.105737	6	795.584	103.339
1455	2020_08_29_2	3.01	47	64	CF_0_215m_f_2_5s_AT_15_0_00083488	0.102542	5	614.991	88.0808
1456	2020_08_29_2	3.02	51	63	CF_0_215m_f_2_5s_AT_15_0_00083489	0.127814	8	626.806	75.77
1457	2020_08_29_2	3.03	56	64	CF_0_215m_f_2_5s_AT_15_0_00083490	0.137691	10	638.043	61.0989
1458	2020_08_29_2	4.01	42	51	CF_0_215m_f_2_5s_AT_15_0_00083490	0.0740741	3	624.834	107.07
1459	2020_08_29_2	4.02	44	54	CF_0_215m_f_2_5s_AT_15_0_00083491	0.130719	9	624.407	98.9628
1460	2020_08_29_2	4.03	47	52	CF_0_215m_f_2_5s_AT_15_0_00083492	0.086565	4	635.295	91.7355
1461	2020_08_29_2	4.04	55	56	CF_0_215m_f_2_5s_AT_15_0_00083493	0.196078	14	648.426	65.2176
1462	2020_08_29_2	4.05	69	59	CF_0_215m_f_2_5s_AT_15_0_00083494	0.117647	7	679.481	21.9943
1463	2020_08_29_2	5.01	70	78	CF_0_215m_f_2_5s_AT_15_0_00083500	0.0891794	4	654.693	53.5349
1464	2020_08_29_2	5.02	72	84	CF_0_215m_f_2_5s_AT_15_0_00083501	0.242556	16	652.34	67.0804
1465	2020_08_29_2	5.03	76	90	CF_0_215m_f_2_5s_AT_15_0_00083502	0.0824982	3	656.1	84.6461
1466	2020_08_29_2	5.04	78	96	CF_0_215m_f_2_5s_AT_15_0_00083503	0.11358	7	654.914	103.118
1467	2020_08_29_2	5.05	80	103	CF_0_215m_f_2_5s_AT_15_0_00083504	0.065069	2	653.275	124.785
1468	2020_08_29_2	5.06	82	108	CF_0_215m_f_2_5s_AT_15_0_00083505	0.0720407	2	654.195	140.573
1469	2020_08_29_2	5.07	82	115	CF_0_215m_f_2_5s_AT_15_0_00083506	0.311692	20	648.021	161.511
1470	2020_08_30_1	1.01	70	82	CF_0_215m_f_2_5s_AT_15_0_00109114	0.0801743	3	649.422	32.5388
1471	2020_08_30_1	1.02	65	89	CF_0_215m_f_2_5s_AT_15_0_00109115	0.111256	6	626.835	54.4645
1472	2020_08_30_1	1.03	63	97	CF_0_215m_f_2_5s_AT_15_0_00109116	0.0854031	4	611.712	79.071
1473	2020_08_30_1	1.04	59	105	CF_0_215m_f_2_5s_AT_15_0_00109117	0.0883079	4	591.584	104.873
1474	2020_08_30_1	1.05	56	112	CF_0_215m_f_2_5s_AT_15_0_00109118	0.115033	7	575.859	127.498
1475	2020_08_30_1	2.01	103	11	CF_0_215m_f_2_5s_AT_15_0_00109116	0	1	844.961	213.99
1476	2020_08_30_1	2.02	100	15	CF_0_215m_f_2_5s_AT_15_0_00109117	0.0912128	4	830.569	198.983
1477	2020_08_30_1	2.03	93	23	CF_0_215m_f_2_5s_AT_15_0_00109118	0.139434	10	799.378	167.585
1478	2020_08_30_1	2.04	88	32	CF_0_215m_f_2_5s_AT_15_0_00109119	0.228613	15	771.586	136.488
1479	2020_08_30_1	2.05	83	43	CF_0_215m_f_2_5s_AT_15_0_00109120	0.127814	8	740.81	100.063
1480	2020_08_30_1	2.06	77	52	CF_0_215m_f_2_5s_AT_15_0_00109121	0.117647	7	711.088	64.8668
1481	2020_08_30_1	3.01	84	80	CF_0_215m_f_2_5s_AT_15_0_00109117	0.118519	7	690.34	59.5097
1482	2020_08_30_1	3.02	83	86	CF_0_215m_f_2_5s_AT_15_0_00109118	0.0932462	4	680.286	66.5339
1483	2020_08_30_1	3.03	82	93	CF_0_215m_f_2_5s_AT_15_0_00109119	0.0923747	4	669.468	79.7606
1484	2020_08_30_1	3.04	81	100	CF_0_215m_f_2_5s_AT_15_0_00109120	0.096732	5	659.16	95.966
1485	2020_08_30_1	3.05	80	105	CF_0_215m_f_2_5s_AT_15_0_00109121	0.0877269	4	651.306	108.299
1486	2020_08_30_1	4.01	71	79	CF_0_215m_f_2_5s_AT_15_0_00109117	0.0854031	4	656.073	25.9889
1487	2020_08_30_1	4.02	69	85	CF_0_215m_f_2_5s_AT_15_0_00109118	0.085984	4	642.844	40.3071
1488	2020_08_30_1	4.03	62	86	CF_0_215m_f_2_5s_AT_15_0_00109119	0.101089	5	622.406	46.9008
1489	2020_08_30_1	4.04	57	96	CF_0_215m_f_2_5s_AT_15_0_00109120	0.0944081	5	596.187	80.2739
1490	2020_08_30_1	4.05	53	105	CF_0_215m_f_2_5s_AT_15_0_00109121	0.10719	6	574.666	109.971
1491	2020_08_30_1	4.06	48	115	CF_0_215m_f_2_5s_AT_15_0_00109122	0.103994	5	550.055	143.624
1492	2020_08_30_1	5.01	78	28	CF_0_215m_f_2_5s_AT_15_0_00109123	0.10719	6	753.655	134.093
1493	2020_08_30_1	5.02	77	36	CF_0_215m_f_2_5s_AT_15_0_00109124	0.108061	6	737.288	109.971
1494	2020_08_30_1	5.03	76	44	CF_0_215m_f_2_5s_AT_15_0_00109125	0.115904	7	721.369	85.9834
1495	2020_08_30_1	5.04	74	51	CF_0_215m_f_2_5s_AT_15_0_00109126	0.0900508	4	704.94	64.017
1496	2020_08_30_1	6.01	98	45	CF_0_215m_f_2_5s_AT_15_0_00109123	0.110675	6	776.448	124.198
1497	2020_08_30_1	6.02	95	52	CF_0_215m_f_2_5s_AT_15_0_00109124	0.108932	6	758.118	103.956
1498	2020_08_30_1	6.03	92	59	CF_0_215m_f_2_5s_AT_15_0_00109125	0.101961	5	740.046	85.1299
1499	2020_08_30_1	6.04	92	66	CF_0_215m_f_2_5s_AT_15_0_00109126	0.10719	6	730.349	77.6735
1500	2020_08_30_1	7.01	43	55	CF_0_215m_f_2_5s_AT_15_0_00109123	0.0708787	2	620.194	87.1432
1501	2020_08_30_1	7.02	42	63	CF_0_215m_f_2_5s_AT_15_0_00109124	0.124619	8	604.003	79.3015
1502	2020_08_30_1	7.03	40	71	CF_0_215m_f_2_5s_AT_15_0_00109125	0.117938	7	585.806	81.571
1503	2020_08_30_1	7.04	38	79	CF_0_215m_f_2_5s_AT_15_0_00109126	0.115323	7	568.114	87.9772
1504	2020_08_30_1	7.05	36	87	CF_0_215m_f_2_5s_AT_15_0_00109127	0.118228	7	550.974	102.719
1505	2020_08_30_1	8.01	100	43	CF_0_215m_f_2_5s_AT_15_0_00109125	0.0499637	1	784.71	132.724
1506	2020_08_30_1	8.02	96	48	CF_0_215m_f_2_5s_AT_15_0_00109126	0.113871	7	766.688	113.725
1507	2020_08_30_1	8.03	93	54	CF_0_215m_f_2_5s_AT_15_0_00109127	0.105156	6	749.903	95.5371
1508	2020_08_30_1	8.04	91	62	CF_0_215m_f_2_5s_AT_15_0_00109128	0.0842411	4	733.151	78.5498
1509	2020_08_30_1	8.05	88	68	CF_0_215m_f_2_5s_AT_15_0_00109129	0.105156	6	716.838	64.5848
1510	2020_08_30_1	9.01	68	9	CF_0_215m_f_2_5s_AT_15_0_00109125	0	1	765.381	187.336
1511	2020_08_30_1	9.02	75	11	CF_0_215m_f_2_5s_AT_15_0_00109126	0.103704	5	777.736	182.873
1512	2020_08_30_1	9.03	74	20	CF_0_215m_f_2_5s_AT_15_0_00109127	0.128105	9	758.446	155.523
1513	2020_08_30_1	9.04	72	26	CF_0_215m_f_2_5s_AT_15_0_00109128	0.127233	8	742.641	136.788
1514	2020_08_30_1	9.05	70	33	CF_0_215m_f_2_5s_AT_15_0_00109129	0.126652	8	725.218	115.161
1515	2020_08_30_1	9.06	68	40	CF_0_215m_f_2_5s_AT_15_0_00109130	0.0880174	4	708.046	93.7043
1516	2020_08_30_1	9.07	65	47	CF_0_215m_f_2_5s_AT_15_0_00109131	0.115904	7	688.634	72.7589
1517	2020_08_30_1	10.01	61	73	CF_0_215m_f_2_5s_AT_15_0_00109125	0.280029	18	637.533	19.1074
1518	2020_08_30_1	10.02	53	74	CF_0_215m_f_2_5s_AT_15_0_00109126	0.31663	21	614.932	43.2563
1519	2020_08_30_1	10.03	48	81	CF_0_215m_f_2_5s_AT_15_0_00109127	0.602179	27	591.485	62.2092
1520	2020_08_30_1	11.01	78	84	CF_0_215m_f_2_5s_AT_15_0_00109125	0.0842411	4	668.853	51.2706
1521	2020_08_30_1	11.02	76	92	CF_0_215m_f_2_5s_AT_15_0_00109126	0.12549	8	653.78	67.5549
1522	2020_08_30_1	11.03	70	92	CF_0_215m_f_2_5s_AT_15_0_00109127	0.105447	6	637.05	61.6196
1523	2020_08_30_1	11.04	66	94	CF_0_215m_f_2_5s_AT_15_0_00109128	0.152505	12	623.567	66.4653
1524	2020_08_30_1	11.05	61	96	CF_0_215m_f_2_5s_AT_15_0_00109129	0.100218	5	607.3	77.0245
1525	2020_08_30_1	11.06	55	99	CF_0_215m_f_2_5s_AT_15_0_00109130	0.127814	8	587.077	90.8859
1526	2020_08_30_1	11.07	50	102	CF_0_215m_f_2_5s_AT_15_0_00109131	0.133333	9	569.646	105.394
1527	2020_08_30_1	11.08	45	105	CF_0_215m_f_2_5s_AT_15_0_00109132	0.158606	12	552.226	120.733
1528	2020_08_30_1	11.09	40	107	CF_0_215m_f_2_5s_AT_15_0_00109133	0.148148	11	535.957	134.161
1529	2020_08_30_1	11.1	35	110	CF_0_215m_f_2_5s_AT_15_0_00109134	0.171678	14	518.55	150.513
1530	2020_08_30_1	11.11	29	112	CF_0_215m_f_2_5s_AT_15_0_00109135	0.146405	11	499.481	166.848
1531	2020_08_30_1	12.01	88	81	CF_0_215m_f_2_5s_AT_15_0_00109128	0.110966	6	700.148	71.8119
1532	2020_08_30_1	12.02	86	88	CF_0_215m_f_2_5s_AT_15_0_00109129	0.106028	6	686.318	77.3791
1533	2020_08_30_1	12.03	85	96	CF_0_215m_f_2_5s_AT_15_0_00109130	0.100508	5	674.677	92.4787
1534	2020_08_30_1	12.04	82	102	CF_0_215m_f_2_5s_AT_15_0_00109131	0.115033	7	659.976	102.719
1535	2020_08_30_1	12.05	81	111	CF_0_215m_f_2_5s_AT_15_0_00109132	0.115614	7	648.586	126.239
1536	2020_08_30_1	12.06	78	118	CF_0_215m_f_2_5s_AT_15_0_00109133	0.124619	8	633.92	143.624
1537	2020_08_30_1	12.07	76	126	CF_0_215m_f_2_5s_AT_15_0_00109134	0.147277	11	621.97	165.916
1538	2020_08_30_1	13.01	66	83	CF_0_215m_f_2_5s_AT_15_0_00109130	0.10138	5	637.214	36.2538
1539	2020_08_30_1	13.02	63	91	CF_0_215m_f_2_5s_AT_15_0_00109131	0.108061	6	618.852	61.0989
1540	2020_08_30_1	13.03	61	98	CF_0_215m_f_2_5s_AT_15_0_00109132	0.135367	9	604.974	82.9579
1541	2020_08_30_1	13.04	59	106	CF_0_215m_f_2_5s_AT_15_0_00109133	0.116485	7	590.522	107.834
1542	2020_08_30_1	13.05	58	114	CF_0_215m_f_2_5s_AT_15_0_00109134	0.1252	8	579.643	129.17
1543	2020_08_30_1	13.06	56	123	CF_0_215m_f_2_5s_AT_15_0_00109135	0.128976	9	565.852	157.013
1544	2020_08_30_1	14.01	82	82	CF_0_215m_f_2_5s_AT_15_0_00109131	0.102832	5	682.351	57.0029
1545	2020_08_30_1	14.02	79	90	CF_0_215m_f_2_5s_AT_15_0_00109132	0.115614	7	664.463	67.0804
1546	2020_08_30_1	14.03	77	96	CF_0_215m_f_2_5s_AT_15_0_00109133	0.11358	7	652.097	79.7606
1547	2020_08_30_1	15.01	60	65	CF_0_215m_f_2_5s_AT_15_0_00109134	0.136819	10	646.848	27.8536
1548	2020_08_30_1	15.02	57	71	CF_0_215m_f_2_5s_AT_15_0_00109135	0.139434	10	629.914	30.2115
1549	2020_08_30_1	15.03	53	85	CF_0_215m_f_2_5s_AT_15_0_00109136	0.13159	9	599.294	57.719
1550	2020_08_30_1	15.04	51	91	CF_0_215m_f_2_5s_AT_15_0_00109137	0.133043	9	585.906	75.5287
1551	2020_08_30_2	1.01	48	51	CF_0_215m_f_2_5s_AT_15_0_00109165	0.142919	10	639.508	83.3421
1552	2020_08_30_2	1.02	45	59	CF_0_215m_f_2_5s_AT_15_0_00109166	0.134205	9	618.267	75.7098
1553	2020_08_30_2	1.03	42	66	CF_0_215m_f_2_5s_AT_15_0_00109167	0.154248	12	599.022	77.0245
1554	2020_08_30_2	1.04	39	74	CF_0_215m_f_2_5s_AT_15_0_00109168	0.130428	9	578.465	82.073
1555	2020_08_30_2	1.05	37	82	CF_0_215m_f_2_5s_AT_15_0_00109169	0.15512	12	560.963	93.7043
1556	2020_08_30_2	1.06	34	89	CF_0_215m_f_2_5s_AT_15_0_00109170	0.210312	15	542.786	110.922
1557	2020_08_30_2	1.07	32	97	CF_0_215m_f_2_5s_AT_15_0_00109171	0.207698	15	526.34	129.311
1558	2020_08_30_2	1.08	29	105	CF_0_215m_f_2_5s_AT_15_0_00109172	0.194045	14	507.817	151.811
1559	2020_08_30_2	1.09	27	113	CF_0_215m_f_2_5s_AT_15_0_00109173	0.195788	14	492.746	173.157
1560	2020_08_30_2	1.1	24	121	CF_0_215m_f_2_5s_AT_15_0_00109174	0.312273	20	475.643	197.279
1561	2020_08_30_2	1.11	21	129	CF_0_215m_f_2_5s_AT_15_0_00109175	0.285839	18	459.345	221.782
1562	2020_08_30_2	2.01	99	44	CF_0_215m_f_2_5s_AT_15_0_00109166	0.0697168	2	780.578	128.461
1563	2020_08_30_2	2.02	96	52	CF_0_215m_f_2_5s_AT_15_0_00109167	0.0833696	3	760.759	106.428
1564	2020_08_30_2	2.03	94	60	CF_0_215m_f_2_5s_AT_15_0_00109168	0.104575	6	743.981	89.2646
1565	2020_08_30_2	2.04	92	68	CF_0_215m_f_2_5s_AT_15_0_00109169	0.0955701	5	727.666	76.4894
1566	2020_08_30_2	2.05	90	76	CF_0_215m_f_2_5s_AT_15_0_00109170	0.122295	8	711.845	70.5294
1567	2020_08_30_2	2.06	87	84	CF_0_215m_f_2_5s_AT_15_0_00109171	0.106899	6	693.772	73.0718
1568	2020_08_30_2	2.07	85	92	CF_0_215m_f_2_5s_AT_15_0_00109172	0.122876	8	679.008	83.3421
1569	2020_08_30_2	2.08	83	101	CF_0_215m_f_2_5s_AT_15_0_00109173	0.105156	6	663.83	101.557
1570	2020_08_30_2	2.09	80	109	CF_0_215m_f_2_5s_AT_15_0_00109174	0.119971	7	647.518	119.517
1571	2020_08_30_2	2.1	77	117	CF_0_215m_f_2_5s_AT_15_0_00109175	0.104866	6	631.834	139.954
1572	2020_08_30_2	2.11	75	126	CF_0_215m_f_2_5s_AT_15_0_00109176	0.0993464	5	619.035	165.392
1573	2020_08_30_2	3.01	69	9	CF_0_215m_f_2_5s_AT_15_0_00109167	0	1	767.679	187.409
1574	2020_08_30_2	3.02	73	20	CF_0_215m_f_2_5s_AT_15_0_00109168	0.155991	12	756.06	155.141
1575	2020_08_30_2	3.03	69	31	CF_0_215m_f_2_5s_AT_15_0_00109169	0.135657	9	726.346	120.997
1576	2020_08_30_2	3.04	65	43	CF_0_215m_f_2_5s_AT_15_0_00109170	0.293101	19	695.434	84.8077
1577	2020_08_30_2	3.05	58	51	CF_0_215m_f_2_5s_AT_15_0_00109171	0.0976035	5	664.341	66.2589
1578	2020_08_30_2	3.06	59	65	CF_0_215m_f_2_5s_AT_15_0_00109172	0.402614	25	644.249	30.2115
1579	2020_08_30_2	3.07	62	76	CF_0_215m_f_2_5s_AT_15_0_00109173	0.265214	17	635.914	19.3448
1580	2020_08_30_2	3.08	58	87	CF_0_215m_f_2_5s_AT_15_0_00109174	0.216993	15	610.196	54.0439
1581	2020_08_30_2	3.09	52	98	CF_0_215m_f_2_5s_AT_15_0_00109175	0.23297	16	579.924	91.8846
1582	2020_08_30_2	3.1	44	100	CF_0_215m_f_2_5s_AT_15_0_00109176	0.329412	22	555.357	109.971
1583	2020_08_30_2	3.11	35	108	CF_0_215m_f_2_5s_AT_15_0_00109177	0.408134	25	520.842	145.831
1584	2020_08_30_2	3.12	28	118	CF_0_215m_f_2_5s_AT_15_0_00109178	0.48947	26	490.103	182.598
1585	2020_08_30_2	3.13	21	128	CF_0_215m_f_2_5s_AT_15_0_00109179	0.391285	24	460.256	219.403
1586	2020_08_30_2	4.01	51	64	CF_0_215m_f_2_5s_AT_15_0_00109167	0.0729121	2	625.196	52.7621
1587	2020_08_30_2	4.02	48	72	CF_0_215m_f_2_5s_AT_15_0_00109168	0.115033	7	604.877	57.4813
1588	2020_08_30_2	4.03	45	79	CF_0_215m_f_2_5s_AT_15_0_00109169	0.118228	7	586.461	67.8919
1589	2020_08_30_2	4.04	42	86	CF_0_215m_f_2_5s_AT_15_0_00109170	0.124619	8	568.376	85.5044
1590	2020_08_30_2	4.05	38	93	CF_0_215m_f_2_5s_AT_15_0_00109171	0.133333	9	547.95	107.58
1591	2020_08_30_2	4.06	35	100	CF_0_215m_f_2_5s_AT_15_0_00109172	0.121423	8	530.592	128.248
1592	2020_08_30_2	4.07	32	107	CF_0_215m_f_2_5s_AT_15_0_00109173	0.128976	9	513.673	149.6
1593	2020_08_30_2	4.08	30	114	CF_0_215m_f_2_5s_AT_15_0_00109174	0.144662	11	500.049	169.427
1594	2020_08_30_2	5.01	80	83	CF_0_215m_f_2_5s_AT_15_0_00109171	0.111837	6	675.602	53.79
1595	2020_08_30_2	5.02	78	91	CF_0_215m_f_2_5s_AT_15_0_00109172	0.104866	6	660.518	67.8919
1596	2020_08_30_2	5.03	71	99	CF_0_215m_f_2_5s_AT_15_0_00109173	0	1	631.92	82.9579
1597	2020_08_30_2	5.04	75	105	CF_0_215m_f_2_5s_AT_15_0_00109174	0.130138	9	637.022	103.339
1598	2020_08_30_2	5.05	74	113	CF_0_215m_f_2_5s_AT_15_0_00109175	0.128976	9	626.597	126.203
1599	2020_08_30_2	5.06	71	120	CF_0_215m_f_2_5s_AT_15_0_00109176	0.139434	10	611.926	145.8
1600	2020_08_30_3	1.01	86	91	CF_0_215m_f_2_5s_AT_15_0_00113858	0.1252	8	682.928	72.7589
1601	2020_08_30_3	1.02	82	95	CF_0_215m_f_2_5s_AT_15_0_00113859	0.108932	6	667.276	75.7098
1602	2020_08_30_3	1.03	80	100	CF_0_215m_f_2_5s_AT_15_0_00113860	0.115614	7	656.321	86.986
1603	2020_08_30_3	1.04	82	107	CF_0_215m_f_2_5s_AT_15_0_00113861	0.169935	14	655.128	108.929
1604	2020_08_30_3	1.05	85	113	CF_0_215m_f_2_5s_AT_15_0_00113862	0.133914	9	658.412	129.064
1605	2020_08_30_3	1.06	83	119	CF_0_215m_f_2_5s_AT_15_0_00113863	0.248076	16	647.693	144.416
1606	2020_08_30_3	1.07	81	126	CF_0_215m_f_2_5s_AT_15_0_00113864	0.139434	10	636.66	163.533
1607	2020_08_30_3	1.08	84	123	CF_0_215m_f_2_5s_AT_15_0_00113865	0	1	647.602	156.867
1608	2020_08_30_3	2.01	52	74	CF_0_215m_f_2_5s_AT_15_0_00113859	0.121714	8	612.303	54.7153
1609	2020_08_30_3	2.02	44	82	CF_0_215m_f_2_5s_AT_15_0_00113860	0.101089	5	579.425	84.1594
1610	2020_08_30_3	2.03	36	89	CF_0_215m_f_2_5s_AT_15_0_00113861	0.163834	13	548.115	114.843
1611	2020_08_30_3	2.04	28	97	CF_0_215m_f_2_5s_AT_15_0_00113862	0.129557	9	515.531	147.666
1612	2020_08_30_3	2.05	21	104	CF_0_215m_f_2_5s_AT_15_0_00113863	0.256209	16	487.197	176.808
1613	2020_08_30_3	3.01	84	73	CF_0_215m_f_2_5s_AT_15_0_00113860	0.0732026	3	699.32	39.2749
1614	2020_08_30_3	3.02	84	82	CF_0_215m_f_2_5s_AT_15_0_00113861	0.0912128	4	687.872	50.2819
1615	2020_08_30_3	3.03	84	89	CF_0_215m_f_2_5s_AT_15_0_00113862	0.113871	7	679.581	64.2305
1616	2020_08_30_3	3.04	84	96	CF_0_215m_f_2_5s_AT_15_0_00113863	0.110385	6	671.849	81.3469
1617	2020_08_30_3	3.05	83	103	CF_0_215m_f_2_5s_AT_15_0_00113864	0.104285	5	661.838	98.7781
1618	2020_08_30_3	3.06	83	111	CF_0_215m_f_2_5s_AT_15_0_00113865	0.0993464	5	654.361	121.336
1619	2020_08_30_3	3.07	83	119	CF_0_215m_f_2_5s_AT_15_0_00113866	0.11939	7	647.693	144.416
1620	2020_08_30_3	3.08	82	126	CF_0_215m_f_2_5s_AT_15_0_00113867	0.108932	6	639.6	164.174
1621	2020_08_30_3	4.01	82	75	CF_0_215m_f_2_5s_AT_15_0_00113865	0.149891	11	691.251	33.7775
1622	2020_08_30_3	4.02	91	80	CF_0_215m_f_2_5s_AT_15_0_00113866	0.117066	7	709.661	66.876
1623	2020_08_30_3	4.03	98	85	CF_0_215m_f_2_5s_AT_15_0_00113867	0.0810458	3	723.318	92.0335
1624	2020_08_30_3	4.04	106	90	CF_0_215m_f_2_5s_AT_15_0_00113868	0.063907	2	740.468	120.278
1625	2020_08_30_3	5.01	30	55	CF_0_215m_f_2_5s_AT_15_0_00113865	0	1	588.606	132.965
1626	2020_08_30_3	5.02	41	61	CF_0_215m_f_2_5s_AT_15_0_00113866	0.0755265	3	604.877	96.535
1627	2020_08_30_3	5.03	46	75	CF_0_215m_f_2_5s_AT_15_0_00113867	0.112999	7	595.079	73.0718
1628	2020_08_30_3	5.04	49	84	CF_0_215m_f_2_5s_AT_15_0_00113868	0.105447	6	589.909	73.0718
1629	2020_08_30_3	5.05	52	90	CF_0_215m_f_2_5s_AT_15_0_00113869	0.0929557	4	589.932	76.9059
1630	2020_08_30_3	6.01	86	87	CF_0_215m_f_2_5s_AT_15_0_00113866	0.085984	4	687.47	64.2305
1631	2020_08_30_3	6.02	85	96	CF_0_215m_f_2_5s_AT_15_0_00113867	0.0836601	4	674.677	82.9579
1632	2020_08_30_3	6.03	83	96	CF_0_215m_f_2_5s_AT_15_0_00113868	0.181264	14	669.022	79.8178
1633	2020_08_30_3	6.04	83	106	CF_0_215m_f_2_5s_AT_15_0_00113869	0.169935	14	658.941	107.155
1634	2020_08_31_1	1.01	78	114	CF_0_215m_f_2_5s_AT_15_0_00143757	0.110966	6	637.278	128.176
1635	2020_08_31_1	1.02	72	113	CF_0_215m_f_2_5s_AT_15_0_00143758	0.139143	10	620.828	123.867
1636	2020_08_31_1	1.03	68	111	CF_0_215m_f_2_5s_AT_15_0_00143759	0.120552	8	611.173	118.443
1637	2020_08_31_1	1.04	67	110	CF_0_215m_f_2_5s_AT_15_0_00143760	0.127233	8	609.262	115.793
1638	2020_08_31_1	1.05	65	103	CF_0_215m_f_2_5s_AT_15_0_00143761	0.317502	21	610.677	96.0136
1639	2020_08_31_1	1.06	64	99	CF_0_215m_f_2_5s_AT_15_0_00143762	0.191721	14	612.236	85.0763
1640	2020_08_31_1	1.07	63	93	CF_0_215m_f_2_5s_AT_15_0_00143763	0.245752	16	616.422	71.8119
1641	2020_08_31_1	1.08	63	88	CF_0_215m_f_2_5s_AT_15_0_00143764	0.065069	2	622.588	58.1129
1642	2020_08_31_1	1.09	64	83	CF_0_215m_f_2_5s_AT_15_0_00143765	0.518809	26	631.77	43.5716
1643	2020_08_31_1	1.1	66	78	CF_0_215m_f_2_5s_AT_15_0_00143766	0.111256	6	643.884	27.8536
1644	2020_08_31_1	2.01	66	93	CF_0_215m_f_2_5s_AT_15_0_00143758	0.0673929	2	624.747	65.9829
1645	2020_08_31_1	2.02	69	90	CF_0_215m_f_2_5s_AT_15_0_00143759	0.0755265	3	636.66	55.1308
1646	2020_08_31_1	2.03	73	84	CF_0_215m_f_2_5s_AT_15_0_00143760	0.110094	6	655.086	36.3794
1647	2020_08_31_1	2.04	74	81	CF_0_215m_f_2_5s_AT_15_0_00143761	0.159477	13	661.64	27.8536
1648	2020_08_31_1	2.05	74	79	CF_0_215m_f_2_5s_AT_15_0_00143762	0.105156	6	664.232	21.9943
1649	2020_08_31_1	2.06	76	77	CF_0_215m_f_2_5s_AT_15_0_00143763	0.0784314	3	672.3	17.6162
1650	2020_08_31_1	3.01	88	120	CF_0_215m_f_2_5s_AT_15_0_00143763	0.122876	8	661.537	152.859
1651	2020_08_31_1	3.02	85	116	CF_0_215m_f_2_5s_AT_15_0_00143764	0.114161	7	655.914	138.611
1652	2020_08_31_1	3.03	81	112	CF_0_215m_f_2_5s_AT_15_0_00143765	0.126071	8	647.7	123.867
1653	2020_08_31_1	3.04	79	109	CF_0_215m_f_2_5s_AT_15_0_00143766	0.129847	9	644.642	113.765
1654	2020_08_31_1	3.05	76	106	CF_0_215m_f_2_5s_AT_15_0_00143767	0.123747	8	638.893	103.427
1655	2020_08_31_1	3.06	76	101	CF_0_215m_f_2_5s_AT_15_0_00143768	0.108351	6	643.933	88.4428
1656	2020_08_31_1	3.07	76	96	CF_0_215m_f_2_5s_AT_15_0_00143769	0.0839506	4	649.283	73.5077
1657	2020_08_31_1	3.08	71	93	CF_0_215m_f_2_5s_AT_15_0_00143770	0.128686	9	638.667	63.516
1658	2020_08_31_1	3.09	68	90	CF_0_215m_f_2_5s_AT_15_0_00143771	0.117066	7	633.892	55.7072
1659	2020_08_31_1	3.1	67	85	CF_0_215m_f_2_5s_AT_15_0_00143772	0.108351	6	637.363	44.9126
1660	2020_08_31_1	3.11	67	83	CF_0_215m_f_2_5s_AT_15_0_00143773	0.110966	6	639.94	39.2749
1661	2020_08_31_1	3.12	60	82	CF_0_215m_f_2_5s_AT_15_0_00143774	0.0874365	4	622.261	49.1807
1662	2020_08_31_1	3.13	54	81	CF_0_215m_f_2_5s_AT_15_0_00143775	0.116776	7	607.494	62.2092
1663	2020_08_31_1	3.14	41	77	CF_0_215m_f_2_5s_AT_15_0_00143776	0.104575	6	578.988	95.3937
1664	2020_08_31_1	3.15	35	76	CF_0_215m_f_2_5s_AT_15_0_00143777	0.10167	5	565.005	112.799
1665	2020_08_31_1	4.01	53	52	CF_0_215m_f_2_5s_AT_15_0_00143763	0.0464779	1	650.153	83.3421
1666	2020_08_31_1	4.02	56	54	CF_0_215m_f_2_5s_AT_15_0_00143764	0.0999274	5	654.278	72.6333
1667	2020_08_31_1	4.03	57	58	CF_0_215m_f_2_5s_AT_15_0_00143765	0.0833696	3	650.208	62.2826
1668	2020_08_31_1	4.04	59	63	CF_0_215m_f_2_5s_AT_15_0_00143766	0.122585	8	647.358	48.7145
1669	2020_08_31_1	5.01	55	79	CF_0_215m_f_2_5s_AT_15_0_00143767	0.0627451	2	612.982	56.7622
1670	2020_08_31_1	5.02	56	84	CF_0_215m_f_2_5s_AT_15_0_00143768	0.0999274	5	608.75	62.2826
1671	2020_08_31_1	5.03	58	89	CF_0_215m_f_2_5s_AT_15_0_00143769	0.118519	7	607.613	68.8928
1672	2020_08_31_1	5.04	60	94	CF_0_215m_f_2_5s_AT_15_0_00143770	0.128976	9	606.906	78.3754
1673	2020_08_31_1	5.05	62	99	CF_0_215m_f_2_5s_AT_15_0_00143771	0.102251	5	606.63	89.8252
1674	2020_08_31_1	5.06	64	105	CF_0_215m_f_2_5s_AT_15_0_00143772	0.12549	8	605.736	102.586
1675	2020_08_31_1	5.07	66	110	CF_0_215m_f_2_5s_AT_15_0_00143773	0.122585	8	606.399	116.226
1676	2020_08_31_1	5.08	67	115	CF_0_215m_f_2_5s_AT_15_0_00143774	0.119099	7	604.608	130.785
1677	2020_08_31_1	5.09	70	121	CF_0_215m_f_2_5s_AT_15_0_00143775	0.108642	6	608.208	148.16
1678	2020_08_31_1	5.1	74	129	CF_0_215m_f_2_5s_AT_15_0_00143776	0.053159	1	614.006	172.311
1679	2020_08_31_1	6.01	81	97	CF_0_215m_f_2_5s_AT_15_0_00143767	0.0848221	4	662.302	80.2739
1680	2020_08_31_1	6.02	81	100	CF_0_215m_f_2_5s_AT_15_0_00143768	0.115323	7	659.16	88.8546
1681	2020_08_31_1	6.03	81	103	CF_0_215m_f_2_5s_AT_15_0_00143769	0.0845316	4	656.128	97.5227
1682	2020_08_31_1	6.04	82	107	CF_0_215m_f_2_5s_AT_15_0_00143770	0.087146	4	655.128	109.971
1683	2020_08_31_1	6.05	83	109	CF_0_215m_f_2_5s_AT_15_0_00143771	0.109804	6	656.155	116.618
1684	2020_08_31_1	6.06	84	113	CF_0_215m_f_2_5s_AT_15_0_00143772	0.121423	8	655.514	129.064
1685	2020_08_31_1	6.07	84	116	CF_0_215m_f_2_5s_AT_15_0_00143773	0.127524	8	653.005	137.786
1686	2020_08_31_1	6.08	85	118	CF_0_215m_f_2_5s_AT_15_0_00143774	0.0941176	5	654.313	144.416
1687	2020_08_31_1	6.09	84	123	CF_0_215m_f_2_5s_AT_15_0_00143775	0.0732026	3	647.602	158.286
1688	2020_08_31_1	6.1	86	128	CF_0_215m_f_2_5s_AT_15_0_00143776	0.122004	8	650.034	174.391
1689	2020_08_31_1	7.01	58	29	CF_0_215m_f_2_5s_AT_15_0_00143768	0.0949891	5	703.629	134.738
1690	2020_08_31_1	7.02	58	38	CF_0_215m_f_2_5s_AT_15_0_00143769	0.0732026	3	687.056	109.514
1691	2020_08_31_1	7.03	57	45	CF_0_215m_f_2_5s_AT_15_0_00143770	0.0766885	3	672.172	92.2316
1692	2020_08_31_1	7.04	58	53	CF_0_215m_f_2_5s_AT_15_0_00143771	0.0766885	3	660.983	70.7878
1693	2020_08_31_1	7.05	59	60	CF_0_215m_f_2_5s_AT_15_0_00143772	0.0944081	5	652.097	53.79
1694	2020_08_31_1	8.01	87	87	CF_0_215m_f_2_5s_AT_15_0_00143769	0.044154	1	690.262	64.0882
1695	2020_08_31_1	8.02	82	86	CF_0_215m_f_2_5s_AT_15_0_00143770	0.0946986	5	677.508	51.9778
1696	2020_08_31_1	8.03	76	85	CF_0_215m_f_2_5s_AT_15_0_00143771	0.0929557	4	662.104	41.0921
1697	2020_08_31_1	8.04	72	83	CF_0_215m_f_2_5s_AT_15_0_00143772	0.076398	3	653.607	33.2326
1698	2020_08_31_1	9.01	66	59	CF_0_215m_f_2_5s_AT_15_0_00143772	0.299201	19	671.708	41.9711
1699	2020_08_31_1	9.02	65	53	CF_0_215m_f_2_5s_AT_15_0_00143773	0.0976035	5	678.708	59.5097
1700	2020_08_31_1	9.03	65	48	CF_0_215m_f_2_5s_AT_15_0_00143774	0.206826	15	686.957	73.5698
1701	2020_08_31_1	9.04	66	42	CF_0_215m_f_2_5s_AT_15_0_00143775	0.132462	9	699.637	90.1295
1702	2020_08_31_1	9.05	66	33	CF_0_215m_f_2_5s_AT_15_0_00143776	0.184749	14	715.466	116.735
1703	2020_08_31_1	9.06	65	28	CF_0_215m_f_2_5s_AT_15_0_00143777	0.230937	16	722.153	132.139
1704	2020_08_31_2	1.01	124	56	CF_0_215m_f_2_5s_AT_15_0_00151487	0	1	830.487	176.808
1705	2020_08_31_2	1.02	127	59	CF_0_215m_f_2_5s_AT_15_0_00151488	0.222222	15	834.862	183.918
1706	2020_08_31_2	1.03	118	59	CF_0_215m_f_2_5s_AT_15_0_00151489	0.14902	11	810.225	156.867
1707	2020_08_31_2	1.04	108	62	CF_0_215m_f_2_5s_AT_15_0_00151490	0.130428	9	779.063	125.332
1708	2020_08_31_2	1.05	99	65	CF_0_215m_f_2_5s_AT_15_0_00151491	0.128395	9	750.645	96.7239
1709	2020_08_31_2	1.06	89	69	CF_0_215m_f_2_5s_AT_15_0_00151492	0.259114	16	718.2	64.5848
1710	2020_08_31_2	2.01	71	78	CF_0_215m_f_2_5s_AT_15_0_00151494	0.251561	16	657.402	19.3448
1711	2020_08_31_2	2.02	62	81	CF_0_215m_f_2_5s_AT_15_0_00151495	0.26289	17	629.016	31.1046
1712	2020_08_31_2	2.03	53	84	CF_0_215m_f_2_5s_AT_15_0_00151496	0.29862	19	600.657	55.7072
1713	2020_08_31_2	2.04	43	87	CF_0_215m_f_2_5s_AT_15_0_00151497	0.136819	10	569.646	85.5044
1714	2020_08_31_2	2.05	33	91	CF_0_215m_f_2_5s_AT_15_0_00151498	0.335221	22	537.278	117.67
1715	2020_08_31_2	2.06	25	94	CF_0_215m_f_2_5s_AT_15_0_00151499	0.299782	19	511.684	143.242
1716	2020_08_31_2	2.07	16	95	CF_0_215m_f_2_5s_AT_15_0_00151500	0.463326	26	486.401	170.287
1717	2020_08_31_2	3.01	52	59	CF_0_215m_f_2_5s_AT_15_0_00151490	0.0926652	4	635.878	62.2826
1718	2020_08_31_2	3.02	48	67	CF_0_215m_f_2_5s_AT_15_0_00151491	0.11939	7	612.709	62.2826
1719	2020_08_31_2	3.03	45	73	CF_0_215m_f_2_5s_AT_15_0_00151492	0.120552	8	595.542	66.5339
1720	2020_08_31_2	3.04	42	80	CF_0_215m_f_2_5s_AT_15_0_00151493	0.126362	8	577.082	79.3015
1721	2020_08_31_2	3.05	39	87	CF_0_215m_f_2_5s_AT_15_0_00151494	0.13159	9	558.955	95.966
1722	2020_08_31_2	4.01	75	20	CF_0_215m_f_2_5s_AT_15_0_00151493	0.0824982	3	760.836	158.517
1723	2020_08_31_2	4.02	75	23	CF_0_215m_f_2_5s_AT_15_0_00151494	0.044154	1	755.335	149.539
1724	2020_08_31_2	4.03	70	29	CF_0_215m_f_2_5s_AT_15_0_00151495	0.0845316	4	732.373	130.05
1725	2020_08_31_2	4.04	66	36	CF_0_215m_f_2_5s_AT_15_0_00151496	0.0923747	4	710.114	108.929
1726	2020_08_31_2	4.05	61	44	CF_0_215m_f_2_5s_AT_15_0_00151497	0.124619	8	683.788	87.1956
1727	2020_08_31_2	4.06	58	51	CF_0_215m_f_2_5s_AT_15_0_00151498	0.165577	13	664.341	70.2701
1728	2020_08_31_2	4.07	54	60	CF_0_215m_f_2_5s_AT_15_0_00151499	0.156863	12	639.318	55.7072
1729	2020_08_31_2	4.08	49	68	CF_0_215m_f_2_5s_AT_15_0_00151500	0.124038	8	613.696	58.6601
1730	2020_08_31_2	5.01	53	46	CF_0_215m_f_2_5s_AT_15_0_00151494	0.114742	7	660.586	90.6848
1731	2020_08_31_2	5.02	51	55	CF_0_215m_f_2_5s_AT_15_0_00151495	0.122876	8	640.053	72.6333
1732	2020_08_31_2	5.03	54	63	CF_0_215m_f_2_5s_AT_15_0_00151496	0.145534	11	634.483	50.2819
1733	2020_08_31_2	5.04	54	73	CF_0_215m_f_2_5s_AT_15_0_00151497	0.115614	7	619.049	42.4038
1734	2020_09_02_1	1.01	34	44	CF_0_215m_f_2_5s_AT_15_0_00213295	0.148148	11	618.735	135.414
1735	2020_09_02_1	1.02	38	50	CF_0_215m_f_2_5s_AT_15_0_00213296	0.121714	8	616.979	116.618
1736	2020_09_02_1	1.03	42	57	CF_0_215m_f_2_5s_AT_15_0_00213297	0.108642	6	614.241	94.8179
1737	2020_09_02_1	1.04	47	63	CF_0_215m_f_2_5s_AT_15_0_00213298	0.146405	11	616.628	73.0093
1738	2020_09_02_1	1.05	56	76	CF_0_215m_f_2_5s_AT_15_0_00213299	0.126362	8	619.932	37.3695
1739	2020_09_02_1	1.06	60	84	CF_0_215m_f_2_5s_AT_15_0_00213300	0.12549	8	619.582	41.0921
1740	2020_09_02_1	2.01	71	77	CF_0_215m_f_2_5s_AT_15_0_00213299	0.302106	20	658.742	10.8929
1741	2020_09_02_1	2.02	63	78	CF_0_215m_f_2_5s_AT_15_0_00213300	0.0941176	5	635.807	21.3627
1742	2020_09_02_1	2.03	55	79	CF_0_215m_f_2_5s_AT_15_0_00213301	0.135076	9	612.982	43.2563
1743	2020_09_02_1	2.04	46	83	CF_0_215m_f_2_5s_AT_15_0_00213302	0.294844	19	583.302	73.0093
1744	2020_09_02_1	2.05	38	89	CF_0_215m_f_2_5s_AT_15_0_00213303	0.203631	15	553.459	102.719
1745	2020_09_02_1	2.06	30	95	CF_0_215m_f_2_5s_AT_15_0_00213304	0.289325	19	523.658	132.656
1746	2020_09_02_1	2.07	22	102	CF_0_215m_f_2_5s_AT_15_0_00213305	0.469717	26	492.563	164.285
1747	2020_09_02_1	3.01	106	60	CF_0_215m_f_2_5s_AT_15_0_00213299	0.132462	9	776.291	119.517
1748	2020_09_02_1	3.02	100	66	CF_0_215m_f_2_5s_AT_15_0_00213300	0.22687	15	752.043	96.7239
1749	2020_09_02_1	3.03	92	68	CF_0_215m_f_2_5s_AT_15_0_00213301	0.127233	8	727.666	71.8119
1750	2020_09_02_1	3.04	85	75	CF_0_215m_f_2_5s_AT_15_0_00213302	0.267829	17	699.43	48.4327
1751	2020_09_02_1	3.05	78	78	CF_0_215m_f_2_5s_AT_15_0_00213303	0.170806	14	676.438	29.7549
1752	2020_09_02_1	3.06	71	77	CF_0_215m_f_2_5s_AT_15_0_00213304	0.379956	24	658.742	10.8929
1753	2020_09_02_1	4.01	47	39	CF_0_215m_f_2_5s_AT_15_0_00213302	0.096732	5	658.824	122.347
1754	2020_09_02_1	4.02	47	46	CF_0_215m_f_2_5s_AT_15_0_00213303	0.105156	6	645.966	105.221
1755	2020_09_02_1	4.03	46	53	CF_0_215m_f_2_5s_AT_15_0_00213304	0.100508	5	631.083	92.0831
1756	2020_09_02_1	4.04	46	61	CF_0_215m_f_2_5s_AT_15_0_00213305	0.116485	7	617.412	78.3754
1757	2020_09_02_1	4.05	45	69	CF_0_215m_f_2_5s_AT_15_0_00213306	0.112418	7	601.822	73.5077
1758	2020_09_02_1	4.06	45	76	CF_0_215m_f_2_5s_AT_15_0_00213307	0.140015	10	590.95	70.075
1759	2020_09_02_1	4.07	45	84	CF_0_215m_f_2_5s_AT_15_0_00213308	0.130719	9	579.214	77.0245
1760	2020_09_02_1	4.08	45	92	CF_0_215m_f_2_5s_AT_15_0_00213309	0.146405	11	568.257	90.1295
1761	2020_09_02_1	4.09	45	99	CF_0_215m_f_2_5s_AT_15_0_00213310	0.146405	11	559.342	104.873
1762	2020_09_02_1	4.1	45	106	CF_0_215m_f_2_5s_AT_15_0_00213311	0.156863	12	551.089	121.524
1763	2020_09_02_1	4.11	44	114	CF_0_215m_f_2_5s_AT_15_0_00213312	0.153377	12	539.658	143.528
1764	2020_09_02_1	4.12	44	129	CF_0_215m_f_2_5s_AT_15_0_00213313	0.147277	11	526.065	184.067
1765	2020_09_02_1	5.01	74	42	CF_0_215m_f_2_5s_AT_15_0_00213308	0.11358	7	719.635	94.866
1766	2020_09_02_1	5.02	74	48	CF_0_215m_f_2_5s_AT_15_0_00213309	0.110675	6	709.757	77.0245
1767	2020_09_02_1	5.03	73	53	CF_0_215m_f_2_5s_AT_15_0_00213310	0.0912128	4	699.197	61.6196
1768	2020_09_02_1	6.01	57	10	CF_0_215m_f_2_5s_AT_15_0_00213309	0	1	738.417	193.754
1769	2020_09_02_1	6.02	68	16	CF_0_215m_f_2_5s_AT_15_0_00213310	0.106899	6	751.802	172.232
1770	2020_09_02_1	6.03	71	22	CF_0_215m_f_2_5s_AT_15_0_00213311	0.106899	6	747.581	154.197
1771	2020_09_02_1	6.04	73	29	CF_0_215m_f_2_5s_AT_15_0_00213312	0.116485	7	739.661	133.479
1772	2020_09_02_1	6.05	78	40	CF_0_215m_f_2_5s_AT_15_0_00213313	0.0949891	5	733.046	103.339
1773	2020_09_02_1	6.06	80	46	CF_0_215m_f_2_5s_AT_15_0_00213314	0.0697168	2	728.313	88.0808
1774	2020_09_02_1	6.07	83	53	CF_0_215m_f_2_5s_AT_15_0_00213315	0.0920842	4	725.124	76.2503
1775	2020_09_02_1	7.01	86	85	CF_0_215m_f_2_5s_AT_15_0_00213311	0.0941176	5	689.809	63.7312
1776	2020_09_02_1	7.02	85	93	CF_0_215m_f_2_5s_AT_15_0_00213312	0.128105	9	677.908	77.0245
1777	2020_09_02_1	7.03	79	107	CF_0_215m_f_2_5s_AT_15_0_00213313	0.0778504	3	646.519	105.091
1778	2020_09_02_1	8.01	54	82	CF_0_215m_f_2_5s_AT_15_0_00213313	0.564125	26	606.101	50.2819
1779	2020_09_02_1	8.02	49	85	CF_0_215m_f_2_5s_AT_15_0_00213314	0.164706	13	588.522	67.8919
1780	2020_09_02_1	8.03	44	85	CF_0_215m_f_2_5s_AT_15_0_00213315	0.571387	26	575.129	81.0659
1781	2020_09_02_1	8.04	42	84	CF_0_215m_f_2_5s_AT_15_0_00213316	0.234132	16	571.229	85.2906
1782	2020_09_02_1	8.05	39	85	CF_0_215m_f_2_5s_AT_15_0_00213317	0.192593	14	561.823	94.8179
1783	2020_09_02_1	9.01	78	79	CF_0_215m_f_2_5s_AT_15_0_00213313	0.097894	5	675.147	33.7775
1784	2020_09_02_1	9.02	79	85	CF_0_215m_f_2_5s_AT_15_0_00213314	0.0949891	5	670.393	46.998
1785	2020_09_02_1	9.03	80	92	CF_0_215m_f_2_5s_AT_15_0_00213315	0.103123	5	664.974	65.3574
1786	2020_09_02_1	9.04	80	98	CF_0_215m_f_2_5s_AT_15_0_00213316	0.105156	6	658.412	81.0659
1787	2020_09_02_1	9.05	82	104	CF_0_215m_f_2_5s_AT_15_0_00213317	0.0981845	5	658	100.018
1788	2020_09_02_2	1.01	37	46	CF_0_215m_f_2_5s_AT_15_0_00218765	0.162963	13	622.007	139.693
1789	2020_09_02_2	1.02	42	51	CF_0_215m_f_2_5s_AT_15_0_00218766	0.149891	11	624.834	120.392
1790	2020_09_02_2	1.03	52	62	CF_0_215m_f_2_5s_AT_15_0_00218767	0.157734	12	630.975	84.6461
1791	2020_09_02_2	1.04	58	67	CF_0_215m_f_2_5s_AT_15_0_00218768	0.143791	11	638.575	67.5549
1792	2020_09_02_2	2.01	58	44	CF_0_215m_f_2_5s_AT_15_0_00218766	0.0923747	4	676.385	87.8214
1793	2020_09_02_2	2.02	65	46	CF_0_215m_f_2_5s_AT_15_0_00218767	0.105156	6	690.321	68.4942
1794	2020_09_02_2	2.03	69	47	CF_0_215m_f_2_5s_AT_15_0_00218768	0.13159	9	698.705	58.6601
1795	2020_09_02_3	1.01	53	13	CF_0_215m_f_2_5s_AT_15_0_00221608	0.114452	7	723.374	169.022
1796	2020_09_02_3	1.02	54	20	CF_0_215m_f_2_5s_AT_15_0_00221609	0.139434	10	711.642	148.621
1797	2020_09_02_3	1.03	53	26	CF_0_215m_f_2_5s_AT_15_0_00221610	0.106899	6	697.623	134.195
1798	2020_09_02_3	1.04	52	32	CF_0_215m_f_2_5s_AT_15_0_00221611	0.118519	7	683.808	120.846
1799	2020_09_02_3	1.05	54	39	CF_0_215m_f_2_5s_AT_15_0_00221612	0.201307	15	675.575	100.609
1800	2020_09_02_3	1.06	56	46	CF_0_215m_f_2_5s_AT_15_0_00221613	0.0996369	5	667.96	81.2908
1801	2020_09_02_3	1.07	57	51	CF_0_215m_f_2_5s_AT_15_0_00221614	0.0743646	3	661.838	69.5521
1802	2020_09_14_1	1.01	87	95	CF_0_215m_f_2_5s_AT_15_0_00145157	0.141176	10	681.396	110.633
1803	2020_09_14_1	1.02	78	94	CF_0_215m_f_2_5s_AT_15_0_00145158	0.183878	14	657.12	94.8179
1804	2020_09_14_1	1.03	73	87	CF_0_215m_f_2_5s_AT_15_0_00145159	0.0952796	5	651.369	69.7486
1805	2020_09_14_1	2.01	105	51	CF_0_215m_f_2_5s_AT_15_0_00145158	0.136819	10	786.077	122.347
1806	2020_09_14_1	2.02	99	55	CF_0_215m_f_2_5s_AT_15_0_00145159	0.165577	13	764.393	101.287
1807	2020_09_14_1	2.03	93	57	CF_0_215m_f_2_5s_AT_15_0_00145160	0.122876	8	745.562	82.1841
1808	2020_09_14_1	2.04	86	60	CF_0_215m_f_2_5s_AT_15_0_00145161	0.27451	18	722.648	59.3561
1809	2020_09_14_1	3.01	60	76	CF_0_215m_f_2_5s_AT_15_0_00145159	0.104866	6	630.574	40.533
1810	2020_09_14_1	3.02	56	81	CF_0_215m_f_2_5s_AT_15_0_00145160	0.117066	7	612.856	59.5864
1811	2020_09_14_1	3.03	51	86	CF_0_215m_f_2_5s_AT_15_0_00145161	0.142048	10	592.538	80.4443
1812	2020_09_14_1	4.01	111	35	CF_0_215m_f_2_5s_AT_15_0_00145159	0.115033	7	825.606	160.889
1813	2020_09_14_1	4.02	101	37	CF_0_215m_f_2_5s_AT_15_0_00145160	0.10138	5	796.585	133.068
1814	2020_09_14_1	4.03	92	42	CF_0_215m_f_2_5s_AT_15_0_00145161	0.126362	8	765.506	102.63
1815	2020_09_14_1	4.04	80	43	CF_0_215m_f_2_5s_AT_15_0_00145162	0.130428	9	733.163	74.6169
1816	2020_09_14_1	4.05	68	42	CF_0_215m_f_2_5s_AT_15_0_00145163	0.106028	6	704.612	66.5339
1817	2020_09_14_1	4.06	57	42	CF_0_215m_f_2_5s_AT_15_0_00145164	0.218736	15	677.461	73.0093
1818	2020_09_14_1	4.07	51	48	CF_0_215m_f_2_5s_AT_15_0_00145165	0.106609	6	652.153	68.3608
1819	2020_09_14_1	4.08	46	53	CF_0_215m_f_2_5s_AT_15_0_00145166	0.169063	14	631.083	71.621
1820	2020_09_14_1	4.09	38	58	CF_0_215m_f_2_5s_AT_15_0_00145167	0.113871	7	602.632	89.4688
1821	2020_09_14_1	4.1	26	59	CF_0_215m_f_2_5s_AT_15_0_00145168	0.368046	24	571.664	124.455
1822	2020_09_14_1	4.11	16	60	CF_0_215m_f_2_5s_AT_15_0_00145169	0.30443	20	546.044	154.345
1823	2020_09_14_1	5.01	62	77	CF_0_215m_f_2_5s_AT_15_0_00145161	0.223094	15	634.512	41.0921
1824	2020_09_14_1	5.02	58	74	CF_0_215m_f_2_5s_AT_15_0_00145162	0.0778504	3	628.132	40.6454
1825	2020_09_14_1	5.03	53	77	CF_0_215m_f_2_5s_AT_15_0_00145163	0.0900508	4	610.529	55.5431
1826	2020_09_14_1	5.04	46	79	CF_0_215m_f_2_5s_AT_15_0_00145164	0.104285	5	589.097	75.5287
1827	2020_09_14_1	6.01	57	105	CF_0_215m_f_2_5s_AT_15_0_00145162	0.0964415	5	585.937	126.816
1828	2020_09_14_1	6.02	60	101	CF_0_215m_f_2_5s_AT_15_0_00145163	0.145534	11	598.773	113.243
1829	2020_09_14_1	6.03	61	99	CF_0_215m_f_2_5s_AT_15_0_00145164	0.169935	14	603.831	106.814
1830	2020_09_14_1	6.04	63	98	CF_0_215m_f_2_5s_AT_15_0_00145165	0.119099	7	610.566	100.109
1831	2020_09_14_1	6.05	64	96	CF_0_215m_f_2_5s_AT_15_0_00145166	0.110675	6	615.659	93.8503
1832	2020_09_14_1	6.06	65	93	CF_0_215m_f_2_5s_AT_15_0_00145167	0.0964415	5	621.97	84.6461
1833	2020_09_14_1	6.07	67	87	CF_0_215m_f_2_5s_AT_15_0_00145168	0.0891794	4	634.832	69.5521
1834	2020_09_14_1	6.08	70	83	CF_0_215m_f_2_5s_AT_15_0_00145169	0.22077	15	648.133	55.7072
1835	2020_09_14_1	6.09	72	81	CF_0_215m_f_2_5s_AT_15_0_00145170	0.116195	7	656.176	51.6254
1836	2020_09_14_1	6.1	72	79	CF_0_215m_f_2_5s_AT_15_0_00145171	0.294263	19	658.79	46.0168
1837	2020_09_14_1	6.11	77	74	CF_0_215m_f_2_5s_AT_15_0_00145172	0.182135	14	679.008	40.6454
1838	2020_09_14_1	7.01	58	67	CF_0_215m_f_2_5s_AT_15_0_00145165	0.413362	25	638.575	28.6611
1839	2020_09_14_1	7.02	61	77	CF_0_215m_f_2_5s_AT_15_0_00145166	0.0996369	5	631.834	42.0797
1840	2020_09_14_1	7.03	58	80	CF_0_215m_f_2_5s_AT_15_0_00145167	0.182135	14	619.611	54.0439
1841	2020_09_14_1	7.04	53	82	CF_0_215m_f_2_5s_AT_15_0_00145168	0.138562	10	603.419	67.0804
1842	2020_09_14_1	7.05	48	86	CF_0_215m_f_2_5s_AT_15_0_00145169	0.146405	11	584.455	85.8772
1843	2020_09_14_1	7.06	43	89	CF_0_215m_f_2_5s_AT_15_0_00145170	0.115033	7	566.88	102.63
1844	2020_09_14_1	7.07	37	91	CF_0_215m_f_2_5s_AT_15_0_00145171	0.154248	12	547.992	119.708
1845	2020_09_14_1	7.08	27	97	CF_0_215m_f_2_5s_AT_15_0_00145172	0.146986	11	512.838	154.345
1846	2020_09_14_1	7.09	22	100	CF_0_215m_f_2_5s_AT_15_0_00145173	0.12549	8	495.265	171.754
1847	2020_09_14_1	7.1	16	102	CF_0_215m_f_2_5s_AT_15_0_00145174	0.132462	9	476.372	189.732
1848	2020_09_14_1	8.01	62	72	CF_0_215m_f_2_5s_AT_15_0_00145171	0.0917938	4	641.633	28.5015
1849	2020_09_14_1	8.02	58	80	CF_0_215m_f_2_5s_AT_15_0_00145172	0.0880174	4	619.611	54.0439
1850	2020_09_14_1	8.03	55	84	CF_0_215m_f_2_5s_AT_15_0_00145173	0.120261	8	606.049	68.959
1851	2020_09_14_1	8.04	53	89	CF_0_215m_f_2_5s_AT_15_0_00145174	0.0981845	5	593.962	85.1299
1852	2020_09_14_1	9.01	51	81	CF_0_215m_f_2_5s_AT_15_0_00145176	0.154248	12	599.475	68.4942
1853	2020_09_14_1	9.02	44	85	CF_0_215m_f_2_5s_AT_15_0_00145177	0.0923747	4	575.129	91.8846
1854	2020_09_14_1	9.03	37	90	CF_0_215m_f_2_5s_AT_15_0_00145178	0.203922	15	549.382	117.67
1855	2020_09_14_1	9.04	30	95	CF_0_215m_f_2_5s_AT_15_0_00145179	0.190559	14	523.658	143.528
1856	2020_09_14_1	9.05	23	99	CF_0_215m_f_2_5s_AT_15_0_00145180	0.628903	27	499.327	167.504
1857	2020_09_14_1	9.06	16	104	CF_0_215m_f_2_5s_AT_15_0_00145181	0.180973	14	473.64	193.448
1858	2020_09_14_1	10.01	86	54	CF_0_215m_f_2_5s_AT_15_0_00145177	0.185621	14	731.463	66.3278
1859	2020_09_14_1	10.02	89	50	CF_0_215m_f_2_5s_AT_15_0_00145178	0.142048	10	745.349	80.4443
1860	2020_09_14_1	10.03	91	46	CF_0_215m_f_2_5s_AT_15_0_00145179	0.174292	14	756.683	92.4787
1861	2020_09_17_1	1.01	37	9	CF_0_215m_f_2_5s_AT_15_0_00240640	0	1	696.863	204.056
1862	2020_09_17_1	1.02	47	15	CF_0_215m_f_2_5s_AT_15_0_00240641	0.105156	6	705.921	178.657
1863	2020_09_17_1	1.03	50	23	CF_0_215m_f_2_5s_AT_15_0_00240642	0.124328	8	696.571	152.859
1864	2020_09_17_1	1.04	53	31	CF_0_215m_f_2_5s_AT_15_0_00240643	0.175163	14	688.056	127.068
1865	2020_09_17_1	1.05	55	39	CF_0_215m_f_2_5s_AT_15_0_00240644	0.142919	10	677.988	102.229
1866	2020_09_17_1	1.06	60	55	CF_0_215m_f_2_5s_AT_15_0_00240645	0.151053	11	662.732	51.6254
1867	2020_09_17_1	1.07	61	63	CF_0_215m_f_2_5s_AT_15_0_00240646	0.123747	8	652.534	28.5015
1868	2020_09_19_1	1.01	87	15	CF_0_215m_f_2_5s_AT_15_0_00307582	0.0810458	3	798.834	176.808
1869	2020_09_19_1	1.02	86	28	CF_0_215m_f_2_5s_AT_15_0_00307583	0.15512	12	773.392	142.026
1870	2020_09_19_1	1.03	82	41	CF_0_215m_f_2_5s_AT_15_0_00307584	0.139434	10	741.513	101.332
1871	2020_09_19_1	1.04	82	54	CF_0_215m_f_2_5s_AT_15_0_00307585	0.164706	13	720.993	68.4942
1872	2020_09_19_1	2.01	69	80	CF_0_215m_f_2_5s_AT_15_0_00307587	0.319535	21	649.318	31.5417
1873	2020_09_19_1	2.02	61	92	CF_0_215m_f_2_5s_AT_15_0_00307588	0.234713	16	612.104	68.1602
1874	2020_09_19_1	2.03	55	105	CF_0_215m_f_2_5s_AT_15_0_00307589	0.150763	11	580.297	110.839
1875	2020_09_19_1	2.04	45	116	CF_0_215m_f_2_5s_AT_15_0_00307590	0.31663	21	540.502	152.77
1876	2020_09_19_1	2.05	38	128	CF_0_215m_f_2_5s_AT_15_0_00307591	0.365432	23	509.414	194.577
1877	2020_09_23_1	1.01	17	128	CF_0_215m_f_2_5s_AT_15_0_00444121	0.230646	16	448.761	259.555
1878	2020_09_23_1	1.02	21	121	CF_0_215m_f_2_5s_AT_15_0_00444122	0.548439	26	467.126	235.611
1879	2020_09_23_1	1.03	25	112	CF_0_215m_f_2_5s_AT_15_0_00444123	0.214089	15	488.306	207.318
1880	2020_09_23_1	1.04	29	104	CF_0_215m_f_2_5s_AT_15_0_00444124	0.102251	5	509.068	181.596
1881	2020_09_23_1	1.05	33	96	CF_0_215m_f_2_5s_AT_15_0_00444125	0.476107	26	530.388	156.313
1882	2020_09_23_1	1.06	37	86	CF_0_215m_f_2_5s_AT_15_0_00444126	0.136819	10	555.072	128.212
1883	2020_09_23_1	1.07	40	77	CF_0_215m_f_2_5s_AT_15_0_00444127	0.114161	7	576.385	106.771
1884	2020_09_23_1	1.08	45	73	CF_0_215m_f_2_5s_AT_15_0_00444128	0.332026	22	595.542	88.0808
1885	2020_09_23_1	1.09	49	68	CF_0_215m_f_2_5s_AT_15_0_00444129	0.0830792	3	613.696	74.7391
1886	2020_09_23_1	1.1	54	60	CF_0_215m_f_2_5s_AT_15_0_00444130	0.0755265	3	639.318	57.719
1887	2020_09_23_1	1.11	65	53	CF_0_215m_f_2_5s_AT_15_0_00444131	0.162092	13	678.708	36.3794
1888	2020_09_23_1	1.12	71	50	CF_0_215m_f_2_5s_AT_15_0_00444132	0.0662309	2	698.867	36.7539
1889	2020_09_23_1	1.13	75	44	CF_0_215m_f_2_5s_AT_15_0_00444133	0.0534495	1	718.836	54.7153
1890	2020_09_23_1	2.01	87	95	CF_0_215m_f_2_5s_AT_15_0_00444127	0.105447	6	681.396	106.771
1891	2020_09_23_1	2.02	86	90	CF_0_215m_f_2_5s_AT_15_0_00444128	0.121423	8	684.046	91.8846
1892	2020_09_23_1	2.03	86	83	CF_0_215m_f_2_5s_AT_15_0_00444129	0.119971	7	692.192	73.7556
1893	2020_09_23_1	2.04	88	79	CF_0_215m_f_2_5s_AT_15_0_00444130	0.225999	15	702.599	66.2589
1894	2020_09_23_1	3.01	82	103	CF_0_215m_f_2_5s_AT_15_0_00444130	0.1313	9	658.982	124.565
1895	2020_09_23_1	3.02	85	93	CF_0_215m_f_2_5s_AT_15_0_00444131	0.141176	10	677.908	98.7781
1896	2020_09_23_1	3.03	84	88	CF_0_215m_f_2_5s_AT_15_0_00444132	0.128105	9	680.732	83.779
1897	2020_09_23_1	3.04	86	84	CF_0_215m_f_2_5s_AT_15_0_00444133	0.139143	10	690.995	76.2503
1898	2020_10_01_2	1.01	122	13	CF_0_215m_f_2_5s_AT_15_0_00713852	0	1	888.933	232.864
1899	2020_10_01_2	1.02	121	20	CF_0_215m_f_2_5s_AT_15_0_00713853	0.115033	7	874.985	218.569
1900	2020_10_01_2	1.03	114	27	CF_0_215m_f_2_5s_AT_15_0_00713854	0.143791	11	845.857	188.767
1901	2020_10_01_2	1.04	105	33	CF_0_215m_f_2_5s_AT_15_0_00713855	0.166449	13	813.199	156.313
1902	2020_10_01_2	1.05	98	41	CF_0_215m_f_2_5s_AT_15_0_00713856	0.120552	8	782.583	124.565
1903	2020_10_01_2	1.06	96	48	CF_0_215m_f_2_5s_AT_15_0_00713857	0.238199	16	766.688	107.283
1904	2020_10_01_2	1.07	89	55	CF_0_215m_f_2_5s_AT_15_0_00713858	0.237037	16	737.871	78.3754
1905	2020_10_01_2	2.01	66	77	CF_0_215m_f_2_5s_AT_15_0_00713861	0.22658	15	645.252	33.3697
1906	2020_10_01_2	2.02	58	84	CF_0_215m_f_2_5s_AT_15_0_00713862	0.0912128	4	614.16	58.3481
1907	2020_10_01_2	2.03	48	94	CF_0_215m_f_2_5s_AT_15_0_00713863	0.172549	14	573.848	98.9628
1908	2020_10_01_2	2.04	41	101	CF_0_215m_f_2_5s_AT_15_0_00713864	0.162092	13	545.846	128.212
1909	2020_10_01_2	2.05	36	110	CF_0_215m_f_2_5s_AT_15_0_00713865	0.188235	14	521.353	159.206
1910	2020_10_01_2	2.06	33	117	CF_0_215m_f_2_5s_AT_15_0_00713866	0.307916	20	505.324	181.897
1911	2020_10_01_2	2.07	27	124	CF_0_215m_f_2_5s_AT_15_0_00713867	0.321278	21	481.239	209.486
